# Supplementary material for: TET CpG sequence-context-specific DNA demethylation shapes progression of IDH-mutant gliomas
Source: Cell Rep Med. 2026 Mar 17;7(3):102682. doi: 10.1016/j.xcrm.2026.102682 (PMC13006442; doi:10.1016/j.xcrm.2026.102682)
Supplement: Table S1. Overview of discovery set [file mmc2.xlsx]

## Sheet: S1. GLASS-OD Discover Set
Sentrix	GLASS	Sample	Patient	Resection	WHO grade	Sex	Source (FFPE, isolated fresh DNA, array)	CGCψ	Radio	Chemo	Treatment	days between resection and last follow-up	last follow-up event	MNP 2.0.1/11	MNP 12.5	MNP 12.8	DNA Methylation	Ki-67 staining	Proteomics
206467010068_R06C01		0002-R1	2	1	2	Female	ffpe	-10.5943	0	0	no	3713	0	O_IDH	O_IDH	O_IDH	yes	?	?
204808700074_R05C01	OLIG-ER-0001	0003-R2	3	2	3	Male	ffpe	-3.86817	1	0	XRT (60,0)	2753	1	O_IDH	O_IDH	O_IDH	yes	?	?
206119350042_R01C01	OLIG-ER-0001	0003-R3	3	3	3	Male	ffpe	2.54918	1	0	XRT (60,0)	1523	1	O_IDH	O_IDH	A_IDH_HG	yes	?	?
204808700074_R03C01	OLIG-ER-0002	0004-R1	4	1	3	Male	ffpe	-3.88168	0	0	no	2825	1	O_IDH	O_IDH	O_IDH	yes	?	?
204808700074_R02C01	OLIG-ER-0002	0004-R2	4	2	3	Male	ffpe	3.15812	1	1	PCV (5); XRT (59,40)	415	1	O_IDH	O_IDH	O_IDH	yes	?	?
204808700074_R01C01	OLIG-ER-0003	0005-R1	5	1	2	Female	ffpe	-7.42484	0	0	no	5071	0	O_IDH	O_IDH	O_IDH	yes	?	?
204787070003_R08C01	OLIG-ER-0003	0005-R2	5	2	2	Female	ffpe	-5.41874	0	0	no	3304	0	O_IDH	O_IDH	O_IDH	yes	?	?
206119350042_R06C01	OLIG-ER-0003	0005-R3	5	3	2	Female	ffpe	-4.91626	0	0	no	1152	0	O_IDH	O_IDH	O_IDH	yes	?	?
204787070003_R06C01	OLIG-ER-0004	0006-R2	6	2	2	Male	ffpe	-9.01026	0	0	no	5025	0	O_IDH	O_IDH	O_IDH	yes	?	?
204787070003_R05C01	OLIG-ER-0005	0007-R1	7	1	2	Female	ffpe	-11.1919	0	0	no	6588	0	O_IDH	O_IDH	O_IDH	yes	?	?
204787070003_R04C01	OLIG-ER-0005	0007-R2	7	2	3	Female	ffpe	-9.91562	0	0	no	4901	0	O_IDH	O_IDH	O_IDH	yes	?	?
204787070003_R03C01	OLIG-ER-0006	0008-R1	8	1	3	Female	ffpe	-3.46802	0	0	no	1300	1	O_IDH	O_IDH	O_IDH	yes	?	?
204787070003_R02C01	OLIG-ER-0006	0008-R2	8	2	3	Female	ffpe	12.832	1	1	PCV (1); TMZ (12); XRT (59,40); XRT (44,80)	135	1	A_IDH_HG	A_IDH_HG	A_IDH_HG	yes	?	?
204787070003_R01C01	OLIG-ER-0007	0009-R1	9	1	3	Male	ffpe	2.46731	0	0	no	644	1	O_IDH	A_IDH_HG	O_IDH	yes	?	?
206119350042_R02C01	OLIG-ER-0007	0009-R2	9	2	3	Male	ffpe	7.3838	1	0	XRT (59,40)	255	1	A_IDH_HG	OLIGOSARC_IDH	OLIGOSARC_IDH	yes	?	?
204787070018_R07C01	OLIG-ER-0008	0010-R1	10	1	2	Female	ffpe	-5.7801	0	0	no	5431	0	O_IDH	O_IDH	O_IDH	yes	?	?
206116800060_R08C01	OLIG-ER-0008	0010-R2	10	2	2	Female	ffpe	-4.77147	0	0	no	3341	0	O_IDH	O_IDH	O_IDH	yes	?	?
206116800060_R07C01	OLIG-ER-0009	0011-R1	11	1	2	Female	ffpe	-5.41101	0	0	no	6237	0	O_IDH	O_IDH	O_IDH	yes	?	?
204787070018_R04C01	OLIG-ER-0009	0011-R2	11	2	2	Female	ffpe	-5.39188	0	0	no	3345	0	O_IDH	O_IDH	O_IDH	yes	?	?
204787070018_R03C01	OLIG-ER-0010	0012-R2	12	2	3	Male	ffpe	-4.15415	1	0	XRT (60,00)	2874	1	O_IDH	O_IDH	O_IDH	yes	?	?
204787070018_R02C01	OLIG-ER-0010	0012-R3	12	3	3	Male	ffpe	-5.10669	1	1	XRT (60,00); PCV (6)	1190	1	O_IDH	O_IDH	O_IDH	yes	?	?
204787070018_R01C01	OLIG-ER-0011	0013-R1	13	1	2	Male	ffpe	-7.56304	0	0	no	8837	1	O_IDH	O_IDH	O_IDH	yes	?	?
204808700073_R08C01	OLIG-ER-0011	0013-R2	13	2	3	Male	ffpe	-3.00379	0	0	no	4034	1	O_IDH	O_IDH	O_IDH	yes	?	?
204798720018_R03C01	OLIG-ER-0011	0013-R3	13	3	3	Male	ffpe	3.49379	1	1	XRT (59,40); PCV (6)	1259	1	O_IDH	O_IDH	O_IDH	yes	?	?
204808700073_R06C01	OLIG-ER-0012	0014-R1	14	1	3	Male	ffpe	-0.257602	0	0	no	5952	0	O_IDH	O_IDH	O_IDH	yes	?	?
204808700073_R05C01	OLIG-ER-0012	0014-R2	14	2	3	Male	ffpe	-3.55409	1	0	XRT (59,40)	3921	0	O_IDH	O_IDH	O_IDH	yes	?	?
204808700073_R04C01	OLIG-ER-0013	0015-R1	15	1	2	Female	ffpe	-7.53046	0	0	no	6769	0	O_IDH	O_IDH	O_IDH	yes	?	?
204808700073_R03C01	OLIG-ER-0013	0015-R2	15	2	2	Female	ffpe	-9.17724	0	0	no	4442	0	O_IDH	O_IDH	O_IDH	yes	?	?
204808700073_R02C01	OLIG-ER-0014	0016-R1	16	1	2	Female	ffpe	-9.60679	0	0	no	6591	0	O_IDH	O_IDH	O_IDH	yes	?	?
204808700073_R01C01	OLIG-ER-0014	0016-R2	16	2	3	Female	ffpe	-7.80687	0	0	no	4583	0	O_IDH	O_IDH	O_IDH	yes	?	?
203989100149_R04C01		0017-R2	17	2	2	Male	ffpe	-4.94538	0	0	no	3129	0	O_IDH	O_IDH	O_IDH	yes	?	?
203989100149_R05C01		0017-R3	17	3	3	Male	ffpe	7.42673	0	0	no	1820	0	O_IDH	A_IDH_HG	A_IDH_HG	yes	?	?
203989100149_R06C01		0018-R1	18	1	3	Male	ffpe	-1.03817	0	0	no	5350	1	O_IDH	O_IDH	O_IDH	yes	?	?
203989100149_R07C01		0018-R2	18	2	3	Male	ffpe	-4.56248	1	0	XRT (50)	1955	1	O_IDH	O_IDH	O_IDH	yes	?	?
203989100149_R08C01		0018-R3	18	3	2	Male	ffpe	-1.78862	1	1	XRT (50); TMZ (12)	959	1	O_IDH	CTRL_CORPCAL	O_IDH	yes	?	?
203986510092_R01C01		0020-R2	20	2	2	Female	ffpe	-6.82314	0	0	no	3794	1	O_IDH	O_IDH	O_IDH	yes	?	?
204073520033_R02C01		0021-R1	21	1	2	Male	ffpe	-8.10154	0	0	no	6597	0	A_IDH	O_IDH	A_IDH_LG	yes	?	?
204073520033_R03C01		0021-R2	21	2	2	Male	ffpe	-5.28215	0	0	no	2950	0	O_IDH	O_IDH	O_IDH	yes	?	?
204073520033_R04C01		0022-R1	22	1	2	Male	ffpe	-6.90648	0	0	no	3863	0	O_IDH	O_IDH	O_IDH	yes	?	?
204073520033_R05C01		0022-R2	22	2	2	Male	ffpe	-7.582	0	0	no	2841	0	O_IDH	O_IDH	O_IDH	yes	?	?
204088040040_R02C01		0023-R1	23	1	2	Female	ffpe	-8.37572	0	0	no	2098	1	O_IDH	O_IDH	O_IDH	yes	?	?
204088040075_R07C01		0023-R2	23	2	3	Female	ffpe	0.176154	1	0	XRT (60)	516	1	A_IDH	OLIGOSARC_IDH	OLIGOSARC_IDH	yes	?	?
203990170017_R01C01		0024-R2	24	2	3	Male	ffpe	3.80228	1	1	XRT (50); TMZ (6)	332	1	A_IDH_HG	A_IDH_HG	A_IDH_HG	yes	?	?
206119350033_R08C01		0025-R1	25	1	3	Female	ffpe	-3.3506	0	0	no	2278	0	O_IDH	O_IDH	O_IDH	yes	?	?
206119350033_R02C01		0028-R1	28	1	2	Male	ffpe	-9.30795	0	0	no	1748	0	O_IDH	O_IDH	O_IDH	yes	?	?
206116800035_R08C01		0029-R1	29	1	2	Male	ffpe	-7.17449	0	0	no	1515	0	O_IDH	O_IDH	O_IDH	yes	?	?
206116800035_R07C01		0029-R2	29	2	2	Male	ffpe	-6.64731	0	0	no	1305	0	O_IDH	O_IDH	O_IDH	yes	?	?
206116800035_R06C01		0030-R1	30	1	2	Male	ffpe	-0.762711	0	0	no	1314	1	O_IDH	O_IDH	O_IDH	yes	?	?
206116800035_R05C01		0030-R2	30	2	2	Male	ffpe	-0.0519159	0	1	TMZ (12)	655	1	O_IDH	O_IDH	O_IDH	yes	?	?
206116800035_R04C01		0031-R1	31	1	2	Female	ffpe	1.93024	0	0	no	5908	0	A_IDH_HG	O_IDH	OLIGOSARC_IDH	yes	?	?
206116800035_R03C01		0031-R2	31	2	3	Female	ffpe	0.929109	0	1	TMZ (6)	3392	0	O_IDH	O_IDH	O_IDH	yes	?	?
206116800035_R02C01		0032-R1	32	1	3	Female	ffpe	-0.933518	0	0	no	810	1	O_IDH	O_IDH	O_IDH	yes	?	?
206119350042_R08C01		0033-R1	33	1	3	Female	ffpe	-2.2501	0	0	no	2856	1	O_IDH	O_IDH	O_IDH	yes	?	?
206119350042_R07C01		0033-R2	33	2	3	Female	ffpe	-3.28587	1	1	XRT (60); TMZ (12)	2014	1	A_IDH	O_IDH	OLIGOSARC_IDH	yes	?	?
206119350042_R05C01		0034-R1	34	1	3	Male	ffpe	-2.61883	0	0	no	6523	1	O_IDH	O_IDH	O_IDH	yes	?	?
206116800060_R05C01		0035-R2	35	2	2	Male	ffpe	-0.595798	0	0	no	3617	1	O_IDH	O_IDH	O_IDH	yes	?	?
206116800060_R04C01		0035-R3	35	3	3	Male	ffpe	0.792714	1	0	XRT (54)	2386	1	O_IDH	O_IDH	O_IDH	yes	?	?
206137490057_R06C01		0035-R4	35	4	3	Male	ffpe	3.40369	1	1	XRT (54); PCV (3)	1001	1	A_IDH_HG	OLIGOSARC_IDH	OLIGOSARC_IDH	yes	?	?
206522890026_R02C01		0035-R5	35	5	3	Male	ffpe	3.10398	1	1	XRT (54); PCV (3)	342	1	A_IDH_HG	A_IDH_HG	O_IDH	yes	?	?
206116800060_R01C01		0036-R1	36	1	2	Female	ffpe	-2.96717	0	0	no	3280	1	O_IDH	O_IDH	O_IDH	yes	?	?
206137490041_R08C01		0036-R2	36	2	2	Female	ffpe	-7.20053	1	0	XRT (54)	941	1	O_IDH	O_IDH	O_IDH	yes	?	?
206137490041_R07C01		0037-R1	37	1	2	Male	ffpe	-10.1744	0	0	no	1372	0	O_IDH	O_IDH	O_IDH	yes	?	?
206137490041_R06C01		0037-R2	37	2	2	Male	ffpe	-4.23666	0	0	no	280	0	O_IDH	O_IDH	A_IDH_LG	yes	?	?
206137490041_R05C01		0038-R1	38	1	2	Male	ffpe	-3.93993	0	0	no	2016	0	O_IDH	O_IDH	O_IDH	yes	?	?
206137490041_R04C01		0038-R2	38	2	2	Male	ffpe	-2.31785	0	0	no	441	0	O_IDH	O_IDH	O_IDH	yes	?	?
206137490041_R03C01		0039-R1	39	1	2	Male	ffpe	-8.14081	0	0	no	4391	0	O_IDH	O_IDH	O_IDH	yes	?	?
206137490041_R01C01		0040-R1	40	1	2	Female	ffpe	-9.22665	0	0	no	1281	0	O_IDH	O_IDH	O_IDH	yes	?	?
206116800026_R08C01		0040-R2	40	2	3	Female	ffpe	-6.13328	0	0	no	132	0	O_IDH	O_IDH	O_IDH	yes	?	?
206116800026_R06C01		0041-R2	41	2	2	Female	ffpe	-4.79978	0	0	no	434	0	O_IDH	O_IDH	O_IDH	yes	?	?
206116800026_R04C01		0042-R2	42	2	2	Male	ffpe	-5.47713	0	0	no	1421	0	O_IDH	O_IDH	O_IDH	yes	?	?
206116800026_R03C01		0042-R3	42	3	3	Male	ffpe	4.06982	0	0	no	168	0	A_IDH_HG	OLIGOSARC_IDH	OLIGOSARC_IDH	yes	?	?
206116800026_R02C01		0043-R1	43	1	2	Male	ffpe	-6.47784	0	0	no	3764	1	O_IDH	O_IDH	O_IDH	yes	?	?
206116800026_R01C01		0043-R2	43	2	3	Male	ffpe	-4.20134	0	1	TMZ (12)	1286	1	O_IDH	O_IDH	O_IDH	yes	?	?
206116800140_R08C01		0044-R1	44	1	2	Female	ffpe	-3.97936	0	0	no	4217	1	O_IDH	O_IDH	O_IDH	yes	?	?
206116800140_R07C01		0044-R2	44	2	3	Female	ffpe	-5.49547	1	0	XRT (54)	1217	1	O_IDH	O_IDH	O_IDH	yes	?	?
206116800140_R06C01		0045-R1	45	1	2	Male	ffpe	-4.67031	0	0	no	2060	0	O_IDH	O_IDH	O_IDH	yes	?	?
206116800140_R05C01		0045-R2	45	2	3	Male	ffpe	-1.86606	0	0	no	428	0	O_IDH	O_IDH	O_IDH	yes	?	?
206116800140_R04C01		0046-R1	46	1	2	Male	ffpe	-5.42892	0	0	no	5935	1	O_IDH	O_IDH	O_IDH	yes	?	?
206116800140_R03C01		0046-R2	46	2	3	Male	ffpe	-3.6306	0	0	no	2768	1	O_IDH	O_IDH	O_IDH	yes	?	?
206116800140_R01C01		0047-R3	47	3	3	Female	ffpe	3.20677	0	1	TMZ (12)	1869	1	A_IDH_HG	O_IDH	A_IDH_HG	yes	?	?
206137490053_R08C01		0048-R1	48	1	2	Male	ffpe	-6.71496	0	0	no	3281	0	O_IDH	O_IDH	O_IDH	yes	?	?
206137490053_R07C01		0048-R2	48	2	3	Male	ffpe	-0.022461	1	0	XRT (?)	889	0	O_IDH	O_IDH	O_IDH	yes	?	?
206137490053_R06C01		0048-R3	48	3	3	Male	ffpe	5.84826	1	1	XRT (?); TMZ (12)	87	0	O_IDH	A_IDH_HG	O_IDH	yes	?	?
206137490053_R01C01		0051-R1	51	1	3	Male	ffpe	-1.61665	0	0	no	3293	1	O_IDH	O_IDH	O_IDH	yes	?	?
206137490109_R08C01		0051-R2	51	2	3	Male	ffpe	1.25253	1	0	XRT (?)	2193	1	O_IDH	O_IDH	O_IDH	yes	?	?
206137490109_R06C01		0052-R1	52	1	2	Female	ffpe	-2.24308	0	0	no	4814	0	O_IDH	O_IDH	O_IDH	yes	?	?
206137490109_R05C01		0052-R2	52	2	3	Female	ffpe	-0.239296	0	0	no	2749	0	O_IDH	O_IDH	O_IDH	yes	?	?
206137490109_R04C01		0053-R1	53	1	2	Male	ffpe	4.36156	0	0	no	3577	1	O_IDH	A_IDH_HG	O_IDH	yes	?	?
206137490109_R02C01		0054-R1	54	1	2	Male	ffpe	-2.48089	0	0	no	1317	1	O_IDH	O_IDH	O_IDH	yes	?	?
206137490109_R01C01		0054-R3	54	3	3	Male	ffpe	6.93955	1	1	TMZ (12); XRT (?); PCV (2)	93	1	A_IDH_HG	OLIGOSARC_IDH	A_IDH_HG	yes	?	?
206137490057_R08C01		0055-R1	55	1	2	Male	ffpe	0.608385	0	0	no	6456	1	O_IDH	O_IDH	O_IDH	yes	?	?
206137490057_R07C01		0055-R2	55	2	3	Male	ffpe	-5.72384	0	0	no	4984	1	O_IDH	O_IDH	O_IDH	yes	?	?
206137490057_R03C01		0057-R1	57	1	2	Female	ffpe	-6.63225	0	0	no	5590	1	O_IDH	O_IDH	O_IDH	yes	?	?
206137490057_R02C01		0057-R2	57	2	3	Female	ffpe	-5.82101	1	0	XRT (54)	3283	1	O_IDH	O_IDH	O_IDH	yes	?	?
206116800060_R03C01		0058-R2	58	2	2	Male	ffpe	-5.51808	1	0	XRT (?)	2293	1	O_IDH	O_IDH	O_IDH	yes	?	?
206116800060_R02C01		0058-R3	58	3	3	Male	ffpe	-3.80168	1	1	XRT (?); TMZ (12)	907	1	O_IDH	O_IDH	O_IDH	yes	?	?
206467010068_R01C01		0059-R2	59	2	3	Male	ffpe	-6.67131	0	0	no	7476	1	O_IDH	O_IDH	O_IDH	yes	?	?
206467010068_R04C01		0059-R3	59	3	3	Male	ffpe	-1.94729	1	1	XRT; TMZ	1352	1	O_IDH	O_IDH	O_IDH	yes	?	?
206116800056_R08C01		0060-R1	60	1	2	Male	ffpe	-3.25295	0	0	no	2023	0	O_IDH	O_IDH	O_IDH	yes	?	?
206116800056_R07C01		0060-R2	60	2	2	Male	ffpe	-6.19894	0	0	no	735	0	O_IDH	O_IDH	O_IDH	yes	?	?
206116800056_R06C01		0061-R1	61	1	2	Male	ffpe	-2.98383	0	0	no	3351	1	O_IDH	O_IDH	O_IDH	yes	?	?
206116800056_R05C01		0061-R2	61	2	2	Male	ffpe	-5.1004	1	0	XRT (46)	2096	1	O_IDH	O_IDH	O_IDH	yes	?	?
206116800056_R03C01		0062-R2	62	2	2	Male	ffpe	-3.82967	0	0	no	1148	1	O_IDH	O_IDH	O_IDH	yes	?	?
206116800056_R01C01		0062-R4	62	4	3	Male	ffpe	5.45838	NA	NA	NA	578	1	A_IDH_HG	OLIGOSARC_IDH	OLIGOSARC_IDH	yes	?	?
206119350032_R08C01		0064-R2	64	2	2	Female	ffpe	-3.20999	0	0	no	2759	0	O_IDH	O_IDH	O_IDH	yes	?	?
206119350032_R07C01		0064-R3	64	3	3	Female	ffpe	-5.02637	0	0	no	2430	0	O_IDH	O_IDH	O_IDH	yes	?	?
206119350032_R06C01		0064-R4	64	4	3	Female	ffpe	-0.47127	NA	NA	NA	994	0	O_IDH	OLIGOSARC_IDH	OLIGOSARC_IDH	yes	?	?
206467010147_R07C01		0065-R1	65	1	2	Female	ffpe	-6.69195	0	0	no	6318	0	O_IDH	O_IDH	O_IDH	yes	?	?
206467010147_R05C01		0065-R2	65	2	2	Female	ffpe	-3.25902	1	1	TMZ (4); XRT (54)	689	0	O_IDH	O_IDH	O_IDH	yes	?	?
206467010147_R04C01		0066-R2	66	2	3	Male	ffpe	2.286	0	1	TMZ (12)	596	0	O_IDH	O_IDH	O_IDH	yes	?	?
205828590003_R02C01		0067-R2	67	2	2	Male	NA	-8.79918	0	0	no	104	0	O_IDH	O_IDH	O_IDH	yes	?	?
201496850071_R02C01		0068-R2	68	2	3	Male	NA	-5.13024	1	0	XRT (?)	2767	0	O_IDH	O_IDH	O_IDH	yes	?	?
205832320037_R07C01		0068-R3	68	3	3	Male	NA	-4.82498	1	1	XRT (?); TMZ (12)	989	0	O_IDH	O_IDH	O_IDH	yes	?	?
203293640061_R08C01		0069-R1	69	1	2	Male	NA	-7.0113	0	0	no	1532	0	O_IDH	O_IDH	O_IDH	yes	?	?
206238130171_R03C01		0069-R2	69	2	3	Male	NA	6.62385	0	0	no	598	0	A_IDH_HG	A_IDH_HG	A_IDH_HG	yes	?	?
206467010147_R01C01	OLIG-PT-0002	0070-R1	70	1	2	Male	tissue	-4.75337	0	0	no	4502	0	O_IDH	O_IDH	O_IDH	yes	?	?
206467010180_R08C01	OLIG-PT-0002	0070-R2	70	2	2	Male	tissue	-4.62899	0	0	no	3074	0	O_IDH	O_IDH	O_IDH	yes	?	?
206467010180_R07C01	OLIG-PT-0002	0070-R3	70	3	3	Male	tissue	1.15762	1	1	Gliadel Wafers; Gleevec/hydrea (5); XRT (?) / TMZ (?)	523	0	A_IDH_HG	A_IDH_HG	A_IDH_HG	yes	?	?
206467010180_R06C01	OLIG-PT-0003	0071-R1	71	1	2	Female	tissue	-4.34543	0	0	no	2907	1	O_IDH	A_IDH_LG	O_IDH	yes	?	?
206467010180_R05C01	OLIG-PT-0003	0071-R2	71	2	2	Female	tissue	-4.9834	0	1	TMZ (13); Carboplatin (4);	898	1	O_IDH	O_IDH	O_IDH	yes	?	?
206467010180_R04C01	OLIG-PT-0003	0071-R3	71	3	3	Female	tissue	11.2048	0	1	TMZ (13); Carboplatin (4); TMZ (2)	695	1	A_IDH_HG	OLIGOSARC_IDH	OLIGOSARC_IDH	yes	?	?
206467010180_R03C01	OLIG-PT-0004	0072-R2	72	2	3	Male	tissue	-2.09205	1	1	XRT (EBRT [6480] and SRS); Gliadel wafers	956	1	O_IDH	O_IDH	O_IDH	yes	?	?
206467010180_R02C01	OLIG-PT-0004	0072-R3	72	3	3	Male	tissue	0.231152	1	1	XRT (EBRT [6480] and SRS); Gliadel wafers; TMZ (4); CCNU (4)	562	1	O_IDH	O_IDH	O_IDH	yes	?	?
206467010180_R01C01	OLIG-PT-0005	0073-R1	73	1	2	Female	tissue	-5.07864	0	0	no	7380	0	O_IDH	O_IDH	O_IDH	yes	?	?
206467010089_R08C01	OLIG-PT-0005	0073-R2	73	2	3	Female	tissue	-7.89444	0	0	no	2709	0	O_IDH	O_IDH	O_IDH	yes	?	?
206467010089_R07C01	OLIG-PT-0006	0074-R2	74	2	2	Male	tissue	-3.40745	0	0	no	5990	0	O_IDH	O_IDH	O_IDH	yes	?	?
206467010089_R06C01	OLIG-PT-0006	0074-R3	74	3	3	Male	tissue	-4.97171	0	0	no	5024	0	O_IDH	O_IDH	O_IDH	yes	?	?
206467010089_R05C01	OLIG-PT-0008	0075-R2	75	2	3	Female	tissue	0.307274	0	1	TMZ (12)	4253	0	O_IDH	O_IDH	A_IDH_HG	yes	?	?
206467010089_R04C01	OLIG-PT-0008	0075-R3	75	3	2	Female	tissue	-6.03253	0	1	TMZ (12); Mab I131-81c6 (100mCi); TMZ (2); CCNU (2); Tamoxifen / Celebrex (10)	9	0	O_IDH	O_IDH	O_IDH	yes	?	?
206467010089_R01C01	OLIG-PT-0011	0077-R2	77	2	2	Male	tissue	-5.70929	0	0	no	4480	1	O_IDH	O_IDH	O_IDH	yes	?	?
206522890079_R08C01	OLIG-PT-0011	0077-R3	77	3	3	Male	tissue	-5.97996	0	1	TMZ (6)	2105	1	O_IDH	O_IDH	O_IDH	yes	?	?
206522890079_R07C01	OLIG-PT-0012	0078-R1	78	1	2	Male	tissue	-7.42112	0	0	no	2611	1	O_IDH	O_IDH	O_IDH	yes	?	?
206522890079_R06C01	OLIG-PT-0012	0078-R2	78	2	2	Male	tissue	-1.56016	0	0	Gleevac-Hydrea (10)	1319	1	O_IDH	A_IDH_HG	A_IDH_HG	yes	?	?
206522890079_R05C01	OLIG-PT-0015	0079-R1	79	1	3	Male	tissue	-3.30236	0	0	no	1463	1	O_IDH	O_IDH	O_IDH	yes	?	?
206522890079_R04C01	OLIG-PT-0015	0079-R3	79	3	3	Male	tissue	14.1255	0	1	TMZ (12); TMZ (5)	146	1	GBM_RTK_I	OLIGOSARC_IDH	OLIGOSARC_IDH	yes	?	?
206522890079_R03C01	OLIG-PT-0016	0080-R1	80	1	2	Female	tissue	-7.48761	0	0	no	5147	0	O_IDH	O_IDH	O_IDH	yes	?	?
206522890079_R02C01	OLIG-PT-0016	0080-R2	80	2	2	Female	tissue	-4.19322	0	0	no	653	0	O_IDH	O_IDH	O_IDH	yes	?	?
206522890079_R01C01	OLIG-PT-0017	0081-R1	81	1	2	Female	tissue	-5.73899	0	0	no	5446	0	O_IDH	O_IDH	O_IDH	yes	?	?
206467010069_R08C01	OLIG-PT-0017	0081-R2	81	2	3	Female	tissue	-8.1108	0	0	no	1132	0	O_IDH	O_IDH	O_IDH	yes	?	?
206467010069_R07C01	OLIG-PT-0018	0082-R1	82	1	2	Female	tissue	-8.19519	0	0	no	4973	1	O_IDH	O_IDH	O_IDH	yes	?	?
206467010069_R06C01	OLIG-PT-0018	0082-R2	82	2	2	Female	tissue	-6.17672	0	0	no	1339	1	O_IDH	O_IDH	O_IDH	yes	?	?
206467010069_R05C01	OLIG-PT-0019	0083-R1	83	1	2	Male	tissue	-9.33773	0	0	no	4348	1	O_IDH	O_IDH	O_IDH	yes	?	?
206467010069_R04C01	OLIG-PT-0019	0083-R2	83	2	3	Male	tissue	-2.94379	0	1	TMZ (12); TMZ (12)	2072	1	O_IDH	O_IDH	O_IDH	yes	?	?
206467010069_R01C01	OLIG-PT-0023	0086-R1	86	1	2	Female	tissue	-6.23062	0	0	no	6916	0	O_IDH	O_IDH	O_IDH	yes	?	?
206522890089_R08C01	OLIG-PT-0023	0086-R2	86	2	3	Female	tissue	5.01067	0	1	CPT-11 / BCNU (7)	801	0	O_IDH	O_IDH	A_IDH_HG	yes	?	?
206522890089_R07C01	OLIG-PT-0024	0087-R1	87	1	2	Male	tissue	-7.63704	0	0	no	2810	0	O_IDH	O_IDH	O_IDH	yes	?	?
206522890089_R06C01	OLIG-PT-0024	0087-R2	87	2	2	Male	tissue	-9.51263	0	0	RESIST IDH vaccine trial (3 Vaccines)	1351	0	O_IDH	O_IDH	O_IDH	yes	?	?
206522890089_R05C01	OLIG-PT-0026	0088-R1	88	1	2	Female	tissue	-5.59239	0	0	no	3269	0	O_IDH	O_IDH	O_IDH	yes	?	?
206522890089_R04C01	OLIG-PT-0026	0088-R2	88	2	2	Female	tissue	-2.67488	0	0	no	1786	0	O_IDH	O_IDH	O_IDH	yes	?	?
206522890089_R03C01	OLIG-PT-0026	0088-R3	88	3	3	Female	tissue	-6.11678	0	0	no	558	0	O_IDH	O_IDH	O_IDH	yes	?	?
206522890089_R01C01	OLIG-PT-0027	0089-R2	89	2	2	Female	tissue	-7.01865	0	0	no	3190	0	O_IDH	O_IDH	O_IDH	yes	?	?
206522890089_R02C01	OLIG-PT-0027	0089-R3	89	3	2	Female	tissue	-7.61664	0	1	TMZ (5); CCNU (9)	487	0	O_IDH	O_IDH	O_IDH	yes	?	?
206522890076_R08C01	OLIG-PT-0029	0090-R2	90	2	3	Male	tissue	-5.55734	1	1	TMZ (7); XRT (IMRT, 54,00); TMZ (15)	941	1	O_IDH	O_IDH	O_IDH	yes	?	?
206522890076_R07C01	OLIG-PT-0029	0090-R3	90	3	3	Male	tissue	8.49409	1	1	TMZ (7); XRT (IMRT, 54,00); TMZ (15); CCNU (7); Carboplatin (9); XRT (40) / TMZ	115	1	A_IDH_HG	OLIGOSARC_IDH	OLIGOSARC_IDH	yes	?	?
206522890076_R06C01	OLIG-PT-0030	0091-R2	91	2	3	Female	tissue	-6.73621	0	0	no	NA	NA	O_IDH	O_IDH	O_IDH	yes	?	?
206467110176_R05C01	OLIG-PT-0031	0092-R2	92	2	2	Female	tissue	-6.55398	0	1	TMZ (12)	1536	1	O_IDH	O_IDH	O_IDH	yes	?	?
206467110176_R04C01	OLIG-PT-0031	0092-R3	92	3	3	Female	tissue	-2.17398	0	1	TMZ (12); TMZ (12)	827	1	O_IDH	O_IDH	O_IDH	yes	?	?
206522890076_R02C01	OLIG-PT-0034	0094-R1	94	1	2	Male	tissue	-6.9891	0	0	no	2439	1	O_IDH	O_IDH	O_IDH	yes	?	?
206522890076_R01C01	OLIG-PT-0034	0094-R2	94	2	2	Male	tissue	-1.23895	0	1	TMZ (12)	962	1	O_IDH	O_IDH	O_IDH	yes	?	?
206522890026_R08C01	OLIG-PT-0035	0095-R1	95	1	2	Male	tissue	-7.41514	0	0	no	8557	0	A_IDH	A_IDH_LG	A_IDH_LG	yes	?	?
206522890026_R07C01	OLIG-PT-0035	0095-R2	95	2	3	Male	tissue	-1.63204	0	0	no	6209	0	O_IDH	O_IDH	O_IDH	yes	?	?
206467110176_R06C01	OLIG-PT-0022	0099-R2	99	2	2	Male	NA	-7.16899	0	0	no	599	0	O_IDH	O_IDH	O_IDH	yes	?	?
207356840171_R02C01	?? PT-0007 ??	0100-R2	100	2	3	Female	NA	-3.6676	0	0	no	587	0	O_IDH	O_IDH	O_IDH	yes	?	?
207356840171_R01C01	?? PT-0009 ??	0101-R2	101	2	2	Male	tissue	-7.8975	0	0	no	2154	0	O_IDH	O_IDH	O_IDH	yes	?	?
207331540060_R08C01	?? PT-0013 ??	0102-R2	102	2	3	Male	tissue	-4.1454	1	1	TMZ (2); XRT (?) / TMZ (?); CCNU(2) / TMZ (3); Tamoxifen (14)	4305	1	O_IDH	O_IDH	O_IDH	yes	?	?
207331540060_R06C01	?? PT-0001 ??	0104-R1	104	1	2	Male	tissue	-8.3791	0	0	RESIST IDH vaccine trial	3577	0	O_IDH	O_IDH	O_IDH	yes	?	?
206467010068_R07C01		0105-R2	105	2	2	Female	ffpe	-9.51948	1	1	PCV (3); XRT (50,40); TMZ (7)	593	0	O_IDH	O_IDH	O_IDH	yes	?	?
207513910100_R06C01		0107-R1	107	1	2	Female	ffpe	-2.78919	0	0	no	2979	0	O_IDH	O_IDH	O_IDH	yes	?	?
207356840171_R03C01		0107-R2	107	2	3	Female	ffpe	1.27407	0	0	no	1400	0	O_IDH	O_IDH	O_IDH	yes	?	?
207513910100_R01C01		0108-R1	108	1	3	Female	ffpe	1.2662	0	0	no	3584	1	O_IDH	O_IDH	O_IDH	yes	?	?
207513910100_R04C01		0108-R3	108	3	3	Female	ffpe	0.0954018	1	1	XRT (59,20); PCV (6)	1407	1	CONTR_INFLAM	OLIGOSARC_IDH	GBM_MES_TYP	yes	?	?
207513910076_R08C01		0108-R4	108	4	3	Female	ffpe	1.48327	1	1	XRT (59,20); PCV (6); Glivec (4); PCV (5)	823	1	O_IDH	A_IDH_HG	O_IDH	yes	?	?
207513910100_R03C01		0109-R1	109	1	2	Male	ffpe	-7.5725	0	0	no	1709	0	O_IDH	O_IDH	O_IDH	yes	?	?
207356840171_R04C01		0109-R2	109	2	2	Male	ffpe	-4.48779	1	0	XRT (50,40)	525	0	O_IDH	O_IDH	O_IDH	yes	?	?
207356840171_R05C01		0110-R2	110	2	3	Female	ffpe	-0.771132	1	0	XRT (60,00)	388	0	O_IDH	O_IDH	O_IDH	yes	?	?
207356840171_R06C01		0111-R2	111	2	3	Male	ffpe	-2.36961	1	0	XRT (50,40)	298	1	O_IDH	O_IDH	O_IDH	yes	?	?
207513900083_R02C01		0112-R1	112	1	2	Male	ffpe	-8.27749	0	0	no	2079	1	O_IDH	O_IDH	O_IDH	yes	?	?
207513900083_R01C01		0112-R2	112	2	3	Male	ffpe	-0.640867	1	0	XRT (photons)	462	1	O_IDH	O_IDH	O_IDH	yes	?	?
207356840076_R08C01		0113-R1	113	1	2	Male	ffpe	-9.11311	0	0	no	3852	0	O_IDH	O_IDH	O_IDH	yes	?	?
207356840076_R07C01		0113-R2	113	2	2	Male	ffpe	-10.1807	1	0	XRT (photons)	963	0	O_IDH	O_IDH	O_IDH	yes	?	?
207356840076_R06C01		0114-R1	114	1	3	Male	ffpe	-6.04522	0	0	no	3262	1	O_IDH	O_IDH	O_IDH	yes	?	?
207356840076_R05C01		0114-R2	114	2	3	Male	ffpe	3.21645	0	0	no	2288	1	O_IDH	O_IDH	O_IDH	yes	?	?
207513900083_R07C01		0115-R1	115	1	2	Female	ffpe	-10.5622	0	0	no	2333	0	O_IDH	O_IDH	O_IDH	yes	?	?
207513900083_R06C01		0115-R2	115	2	2	Female	ffpe	-6.83975	0	0	no	1973	0	O_IDH	O_IDH	O_IDH	yes	?	?
207513910076_R07C01		0116-R1	116	1	2	Male	ffpe	-6.25605	0	0	no	6546	1	O_IDH	O_IDH	O_IDH	yes	?	?
207513900083_R05C01		0116-R2	116	2	3	Male	ffpe	-2.5677	1	0	XRT (photons)	604	1	O_IDH	O_IDH	O_IDH	yes	?	?
207513900083_R04C01		0117-R1	117	1	2	Female	ffpe	-5.24124	0	0	no	4993	1	O_IDH	O_IDH	O_IDH	yes	?	?
207513900083_R03C01		0117-R2	117	2	3	Female	ffpe	-0.0938781	0	1	TMZ	2154	1	O_IDH	O_IDH	O_IDH	yes	?	?
207513900083_R08C01		0117-R3	117	3	3	Female	ffpe	0.0646325	1	1	TMZ; XRT (photons); PCV	1255	1	O_IDH	O_IDH	O_IDH	yes	?	?
207513900021_R01C01		0118-R2	118	2	2	Male	ffpe	-2.65946	1	0	XRT (photons)	1179	1	O_IDH	O_IDH	O_IDH	yes	?	?
207513910076_R05C01		0118-R3	118	3	3	Male	ffpe	-4.69969	1	1	XRT (photons); TMZ	602	1	O_IDH	O_IDH	O_IDH	yes	?	?
207356840171_R08C01		0118-R4	118	4	3	Male	ffpe	4.72084	1	1	XRT (photons); TMZ; XRT (photons); PCV	182	1	A_IDH_HG	A_IDH_HG	A_IDH_HG	yes	?	?
207356840171_R07C01		0119-R1	119	1	2	Male	ffpe	-7.30465	0	0	no	4475	0	O_IDH	O_IDH	O_IDH	yes	?	?
207513910076_R04C01		0119-R2	119	2	3	Male	ffpe	-3.3637	1	0	XRT (photons)	518	0	O_IDH	O_IDH	O_IDH	yes	?	?
207513900021_R06C01		0120-R1	120	1	2	Male	ffpe	-8.96818	0	0	no	2675	0	O_IDH	O_IDH	O_IDH	yes	?	?
207513900021_R05C01		0120-R2	120	2	2	Male	ffpe	-11.0755	0	0	no	6	0	O_IDH	O_IDH	O_IDH	yes	?	?
207513910076_R01C01		0121-R1	121	1	2	Male	ffpe	-6.30721	0	0	no	5606	0	O_IDH	O_IDH	O_IDH	yes	?	?
207513910076_R02C01		0121-R2	121	2	2	Male	ffpe	-6.15464	0	0	no	4216	0	O_IDH	O_IDH	O_IDH	yes	?	?
207513900021_R08C01		0121-R3	121	3	3	Male	ffpe	5.7682	1	1	XRT (photons); PCV	1058	0	A_IDH_HG	A_IDH_HG	A_IDH_HG	yes	?	?
207513900021_R07C01		0122-R1	122	1	2	Female	ffpe	-6.03379	0	0	no	4494	0	O_IDH	O_IDH	O_IDH	yes	?	?
207356840076_R01C01		0122-R2	122	2	2	Female	ffpe	-8.84596	0	0	no	347	0	O_IDH	O_IDH	O_IDH	yes	?	?
207513910076_R06C01		0123-R1	123	1	2	Male	ffpe	-4.65356	0	0	no	3742	0	O_IDH	O_IDH	O_IDH	yes	?	?
207513910076_R03C01		0123-R2	123	2	2	Male	ffpe	-3.62063	0	0	no	1221	0	O_IDH	O_IDH	O_IDH	yes	?	?
207513910100_R08C01		0124-R1	124	1	2	Male	ffpe	-5.74221	0	0	no	3809	1	O_IDH	O_IDH	O_IDH	yes	?	?
207513910100_R07C01		0124-R2	124	2	3	Male	ffpe	8.21218	0	0	no	287	1	A_IDH_HG	GBM_RTK1	GBM_RTK1	yes	?	?
207356840076_R04C01		0125-R1	125	1	2	Male	ffpe	-7.08566	0	0	no	2763	0	O_IDH	O_IDH	O_IDH	yes	?	?
207356840076_R03C01		0125-R2	125	2	2	Male	ffpe	-8.66482	0	0	no	2503	0	O_IDH	O_IDH	O_IDH	yes	?	?
207513910100_R02C01		0126-R1	126	1	2	Female	ffpe	-6.8551	0	0	no	7203	0	O_IDH	O_IDH	O_IDH	yes	?	?
207513910100_R05C01		0126-R2	126	2	2	Female	ffpe	-0.280138	0	0	no	2924	0	O_IDH	O_IDH	O_IDH	yes	?	?
207513420127_R08C01		0127-R3	127	3	3	Female	ffpe	-2.72246	1	1	XRT; TMZ	2316	0	O_IDH	O_IDH	O_IDH	yes	?	?
207513420108_R04C01		0130-R2	130	2	3	Male	ffpe	3.2056	1	1	XRT(60, 30); TMZ (3)	411	1	A_IDH	O_IDH	A_IDH_HG	yes	?	?
