# Supplementary material for: TET CpG sequence-context-specific DNA demethylation shapes progression of IDH-mutant gliomas
Source: Cell Rep Med. 2026 Mar 17;7(3):102682. doi: 10.1016/j.xcrm.2026.102682 (PMC13006442; doi:10.1016/j.xcrm.2026.102682)
Supplement: Table S2. Overview of validation set [file mmc3.xlsx]

## Sheet: S2. Validation Set
Dataset	Reference	sentrix_id	Sex	sample ID	included	reason excluded	comment(s)
GLASS-OD	this work	206467010068_R08C01	Female	0106-R1	yes		validation set; single resection
GLASS-OD	this work	207513420108_R02C01	Male	0128-R1	yes		validation set; single resection
GLASS-OD	this work	207513420108_R03C01	Male	0129-R1	yes		validation set; single resection
GLASS-OD	this work	207513420108_R06C01	Male	0132-R1	no	no (clear) 1p/19q codeletion
GLASS-OD	this work	207513420108_R07C01	Female	0133-R1	no	no (clear) 1p/19q codeletion
Mair CCR 2022	10.1158/1078-0432.CCR-22-1133	203927450093_R01C01		GSM6379997	yes		1/21 treated
Mair CCR 2022	10.1158/1078-0432.CCR-22-1133	203927450107_R07C01		GSM6379998	yes		2/21 treated
Mair CCR 2022	10.1158/1078-0432.CCR-22-1133	203927450132_R04C01		GSM6379999	yes		3/21 treated
Mair CCR 2022	10.1158/1078-0432.CCR-22-1133	204082600022_R07C01		GSM6380000	yes		4/21 treated
Mair CCR 2022	10.1158/1078-0432.CCR-22-1133	204082600022_R08C01		GSM6380001	yes		5/21 treated
Mair CCR 2022	10.1158/1078-0432.CCR-22-1133	204082600094_R01C01		GSM6380002	yes		6/21 treated
Mair CCR 2022	10.1158/1078-0432.CCR-22-1133	204082600094_R08C01		GSM6380003	yes		7/21 treated
Mair CCR 2022	10.1158/1078-0432.CCR-22-1133	204082600095_R03C01		GSM6380004	yes		8/21 treated
Mair CCR 2022	10.1158/1078-0432.CCR-22-1133	204082600095_R04C01		GSM6380005	yes		9/21 treated
Mair CCR 2022	10.1158/1078-0432.CCR-22-1133	204082600095_R07C01		GSM6380006	yes		10/21 treated
Mair CCR 2022	10.1158/1078-0432.CCR-22-1133	204294120019_R08C01		GSM6380007	yes		11/21 treated
Mair CCR 2022	10.1158/1078-0432.CCR-22-1133	204294120019_R01C01		GSM6380008	yes		12/21 treated
Mair CCR 2022	10.1158/1078-0432.CCR-22-1133	204339300046_R07C01		GSM6380009	yes		13/21 treated
Mair CCR 2022	10.1158/1078-0432.CCR-22-1133	204339300108_R02C01		GSM6380010	yes		14/21 treated
Mair CCR 2022	10.1158/1078-0432.CCR-22-1133	204367470066_R05C01		GSM6380011	yes		15/21 treated
Mair CCR 2022	10.1158/1078-0432.CCR-22-1133	204367470066_R01C01		GSM6380012	yes		16/21 treated
Mair CCR 2022	10.1158/1078-0432.CCR-22-1133	204367490069_R06C01		GSM6380013	yes		17/21 treated
Mair CCR 2022	10.1158/1078-0432.CCR-22-1133	204958100035_R07C01		GSM6380014	yes		18/21 treated
Mair CCR 2022	10.1158/1078-0432.CCR-22-1133	204958100035_R05C01		GSM6380015	yes		19/21 treated
Mair CCR 2022	10.1158/1078-0432.CCR-22-1133	205460730146_R08C01		GSM6380016	yes		20/21 treated
Mair CCR 2022	10.1158/1078-0432.CCR-22-1133	205460730146_R06C01		GSM6380017	yes		21/21 treated
Mair CCR 2022	10.1158/1078-0432.CCR-22-1133	203923030105_R08C01		435	yes		1/25 untreated
Mair CCR 2022	10.1158/1078-0432.CCR-22-1133	203927450093_R03C01		360	yes		2/25 untreated
Mair CCR 2022	10.1158/1078-0432.CCR-22-1133	203927450093_R07C01		222	yes		3/25 untreated
Mair CCR 2022	10.1158/1078-0432.CCR-22-1133	203927450107_R02C01		104	yes		4/25 untreated
Mair CCR 2022	10.1158/1078-0432.CCR-22-1133	203927450107_R03C01		278	yes		5/25 untreated
Mair CCR 2022	10.1158/1078-0432.CCR-22-1133	203927450107_R05C01		37	yes		6/25 untreated
Mair CCR 2022	10.1158/1078-0432.CCR-22-1133	203927450132_R01C01		19	yes		7/25 untreated
Mair CCR 2022	10.1158/1078-0432.CCR-22-1133	204082600094_R04C01		48	yes		8/25 untreated
Mair CCR 2022	10.1158/1078-0432.CCR-22-1133	204082600094_R06C01		399	yes		9/25 untreated
Mair CCR 2022	10.1158/1078-0432.CCR-22-1133	204082600095_R08C01		312	yes		10/25 untreated
Mair CCR 2022	10.1158/1078-0432.CCR-22-1133	204294120019_R04C01		46	yes		11/25 untreated
Mair CCR 2022	10.1158/1078-0432.CCR-22-1133	204294120019_R06C01		33	yes		12/25 untreated
Mair CCR 2022	10.1158/1078-0432.CCR-22-1133	204294120019_R07C01		27	yes		13/25 untreated
Mair CCR 2022	10.1158/1078-0432.CCR-22-1133	204339300046_R05C01		17	yes		14/25 untreated
Mair CCR 2022	10.1158/1078-0432.CCR-22-1133	204339300108_R04C01		188	yes		15/25 untreated
Mair CCR 2022	10.1158/1078-0432.CCR-22-1133	204367470066_R03C01		42	yes		16/25 untreated
Mair CCR 2022	10.1158/1078-0432.CCR-22-1133	204367470066_R04C01		290	yes		17/25 untreated
Mair CCR 2022	10.1158/1078-0432.CCR-22-1133	204367470066_R06C01		537	yes		18/25 untreated
Mair CCR 2022	10.1158/1078-0432.CCR-22-1133	204367490069_R04C01		12	yes		19/25 untreated
Mair CCR 2022	10.1158/1078-0432.CCR-22-1133	204367490069_R07C01		189	yes		20/25 untreated
Mair CCR 2022	10.1158/1078-0432.CCR-22-1133	204958100035_R08C01		102	yes		21/25 untreated
Mair CCR 2022	10.1158/1078-0432.CCR-22-1133	205046540042_R06C01		2	yes		22/25 untreated
Mair CCR 2022	10.1158/1078-0432.CCR-22-1133	205107400072_R01C01		1378	yes		23/25 untreated
Mair CCR 2022	10.1158/1078-0432.CCR-22-1133	205107400072_R02C01		1159	yes		24/25 untreated
Mair CCR 2022	10.1158/1078-0432.CCR-22-1133	205460730146_R04C01		1382	yes		25/25 untreated
Suwala ACTA 2022	10.1007/s00401-021-02395-z	3998523022_R02C02		GSM5720537	no	incompatible chip	1/57 oligosarcoma study
Suwala ACTA 2022	10.1007/s00401-021-02395-z	3998567089_R05C02		GSM5720560	no	incompatible chip	2/57 oligosarcoma study
Suwala ACTA 2022	10.1007/s00401-021-02395-z	3998920120_R06C01		GSM5720536	no	incompatible chip	3/57 oligosarcoma study
Suwala ACTA 2022	10.1007/s00401-021-02395-z	3999095103_R04C01		GSM5720561	no	incompatible chip	4/57 oligosarcoma study
Suwala ACTA 2022	10.1007/s00401-021-02395-z	8622007083_R03C01		GSM5720529	no	incompatible chip	5/57 oligosarcoma study
Suwala ACTA 2022	10.1007/s00401-021-02395-z	8622007084_R05C01		GSM5720524	no	incompatible chip	6/57 oligosarcoma study
Suwala ACTA 2022	10.1007/s00401-021-02395-z	8622007130_R03C02		GSM5720527	no	incompatible chip	7/57 oligosarcoma study
Suwala ACTA 2022	10.1007/s00401-021-02395-z	9305651060_R05C02		GSM5720530	no	incompatible chip	8/57 oligosarcoma study
Suwala ACTA 2022	10.1007/s00401-021-02395-z	9370847051_R02C01		GSM5720525	no	incompatible chip	9/57 oligosarcoma study
Suwala ACTA 2022	10.1007/s00401-021-02395-z	9370847051_R03C01		GSM5720526	no	incompatible chip	10/57 oligosarcoma study
Suwala ACTA 2022	10.1007/s00401-021-02395-z	9379082039_R05C02		GSM5720531	no	incompatible chip	11/57 oligosarcoma study
Suwala ACTA 2022	10.1007/s00401-021-02395-z	9379086132_R01C01		GSM5720553	no	incompatible chip	12/57 oligosarcoma study
Suwala ACTA 2022	10.1007/s00401-021-02395-z	9379086132_R03C01		GSM5720528	no	incompatible chip	13/57 oligosarcoma study
Suwala ACTA 2022	10.1007/s00401-021-02395-z	9406922108_R02C01		GSM5720552	no	incompatible chip	14/57 oligosarcoma study
Suwala ACTA 2022	10.1007/s00401-021-02395-z	9422491068_R05C02		GSM5720559	no	incompatible chip	15/57 oligosarcoma study
Suwala ACTA 2022	10.1007/s00401-021-02395-z	9533774023_R05C01		GSM5720534	no	incompatible chip	16/57 oligosarcoma study
Suwala ACTA 2022	10.1007/s00401-021-02395-z	9553932054_R04C02		GSM5720532	no	incompatible chip	17/57 oligosarcoma study
Suwala ACTA 2022	10.1007/s00401-021-02395-z	9647455112_R01C02		GSM5720603	no	incompatible chip	18/57 oligosarcoma study
Suwala ACTA 2022	10.1007/s00401-021-02395-z	9647455112_R02C02		GSM5720556	no	incompatible chip	19/57 oligosarcoma study
Suwala ACTA 2022	10.1007/s00401-021-02395-z	9647455233_R01C02		GSM5720533	no	incompatible chip	20/57 oligosarcoma study
Suwala ACTA 2022	10.1007/s00401-021-02395-z	9741950087_R02C01		GSM5720601	no	incompatible chip	21/57 oligosarcoma study
Suwala ACTA 2022	10.1007/s00401-021-02395-z	9741950087_R03C01		GSM5720554	no	incompatible chip	22/57 oligosarcoma study
Suwala ACTA 2022	10.1007/s00401-021-02395-z	9741950140_R01C02		GSM5720604	no	incompatible chip	23/57 oligosarcoma study
Suwala ACTA 2022	10.1007/s00401-021-02395-z	9741950140_R05C01		GSM5720602	no	incompatible chip	24/57 oligosarcoma study
Suwala ACTA 2022	10.1007/s00401-021-02395-z	9741950140_R06C01		GSM5720555	no	incompatible chip	25/57 oligosarcoma study
Suwala ACTA 2022	10.1007/s00401-021-02395-z	9968646163_R06C02		GSM5720605	no	incompatible chip	26/57 oligosarcoma study
Suwala ACTA 2022	10.1007/s00401-021-02395-z	9968646164_R02C01		GSM5720557	no	incompatible chip	27/57 oligosarcoma study
Suwala ACTA 2022	10.1007/s00401-021-02395-z	9968646164_R03C01		GSM5720606	no	incompatible chip	28/57 oligosarcoma study
Suwala ACTA 2022	10.1007/s00401-021-02395-z	9968646164_R05C01		GSM5720558	no	incompatible chip	29/57 oligosarcoma study
Suwala ACTA 2022	10.1007/s00401-021-02395-z	9969477086_R06C02		GSM5720535	no	incompatible chip	30/57 oligosarcoma study
Suwala ACTA 2022	10.1007/s00401-021-02395-z	200053740053_R06C02		GSM5720544	yes		31/57 oligosarcoma study
Suwala ACTA 2022	10.1007/s00401-021-02395-z	200362700207_R04C01		GSM5720562	yes		32/57 oligosarcoma study
Suwala ACTA 2022	10.1007/s00401-021-02395-z	200394970106_R05C01		GSM5720563	yes		33/57 oligosarcoma study
Suwala ACTA 2022	10.1007/s00401-021-02395-z	200400320148_R05C01		GSM5720538	yes		34/57 oligosarcoma study
Suwala ACTA 2022	10.1007/s00401-021-02395-z	200788250047_R07C01		GSM5720539	yes		35/57 oligosarcoma study
Suwala ACTA 2022	10.1007/s00401-021-02395-z	200788260036_R02C01		GSM5720540	yes		36/57 oligosarcoma study
Suwala ACTA 2022	10.1007/s00401-021-02395-z	200848860122_R03C01		GSM5720541	yes		37/57 oligosarcoma study
Suwala ACTA 2022	10.1007/s00401-021-02395-z	200925700143_R01C01		GSM5720607	yes		38/57 oligosarcoma study
Suwala ACTA 2022	10.1007/s00401-021-02395-z	201247460043_R08C01		GSM5720564	yes		39/57 oligosarcoma study
Suwala ACTA 2022	10.1007/s00401-021-02395-z	201332340139_R05C01		GSM5720565	yes		40/57 oligosarcoma study
Suwala ACTA 2022	10.1007/s00401-021-02395-z	201465940025_R07C01		GSM5720521	yes		41/57 oligosarcoma study
Suwala ACTA 2022	10.1007/s00401-021-02395-z	202073220089_R06C01		GSM5720596	yes		42/57 oligosarcoma study
Suwala ACTA 2022	10.1007/s00401-021-02395-z	202128330156_R07C01		GSM5720542	no	insufficient purity	43/57 oligosarcoma study
Suwala ACTA 2022	10.1007/s00401-021-02395-z	203299670126_R02C01		GSM5720543	yes		44/57 oligosarcoma study
Suwala ACTA 2022	10.1007/s00401-021-02395-z	203548870010_R07C01		GSM5720522	yes		45/57 oligosarcoma study
Suwala ACTA 2022	10.1007/s00401-021-02395-z	203917840056_R05C01		GSM5720545	yes		46/57 oligosarcoma study
Suwala ACTA 2022	10.1007/s00401-021-02395-z	204074230041_R06C01		GSM5720548	yes		47/57 oligosarcoma study
Suwala ACTA 2022	10.1007/s00401-021-02395-z	204074230122_R06C01		GSM5720549	yes		48/57 oligosarcoma study
Suwala ACTA 2022	10.1007/s00401-021-02395-z	204379160017_R05C01		GSM5720551	no	insufficient purity	49/57 oligosarcoma study
Suwala ACTA 2022	10.1007/s00401-021-02395-z	204390590148_R07C01		GSM5720598	yes		50/57 oligosarcoma study
Suwala ACTA 2022	10.1007/s00401-021-02395-z	204391650026_R05C01		GSM5720546	yes		51/57 oligosarcoma study
Suwala ACTA 2022	10.1007/s00401-021-02395-z	204391650028_R03C01		GSM5720597	yes		52/57 oligosarcoma study
Suwala ACTA 2022	10.1007/s00401-021-02395-z	204391650028_R04C01		GSM5720547	yes		53/57 oligosarcoma study
Suwala ACTA 2022	10.1007/s00401-021-02395-z	204391650160_R01C01		GSM5720550	yes		54/57 oligosarcoma study
Suwala ACTA 2022	10.1007/s00401-021-02395-z	205062740121_R03C01		GSM5720523	yes		55/57 oligosarcoma study
Suwala ACTA 2022	10.1007/s00401-021-02395-z	205689140039_R01C01		GSM5720600	yes		56/57 oligosarcoma study
Suwala ACTA 2022	10.1007/s00401-021-02395-z	205689140057_R07C01		GSM5720599	yes		57/57 oligosarcoma study
Hervás-Corpión Cells 2023	10.3390/cells12030374	203175700025_R05C01		GSM4429900	no	insufficient purity
Hervás-Corpión Cells 2023	10.3390/cells12030374	203175700025_R06C01		GSM4429901	yes
Hervás-Corpión Cells 2023	10.3390/cells12030374	203163220027_R05C01		GSM4429902	yes
Hervás-Corpión Cells 2023	10.3390/cells12030374	203163220027_R06C01		GSM4429903	yes
Malta CCR 2024 / GLASS	10.1158/0008-5472.CAN-23-2093	203229450109_R02C01		GLSS-HF-4B46-R1	yes		1/17 GLASS methylome
Malta CCR 2024 / GLASS	10.1158/0008-5472.CAN-23-2093	203064760035_R08C01		GLSS-HF-4B46-TP	yes		2/17 GLASS methylome
Malta CCR 2024 / GLASS	10.1158/0008-5472.CAN-23-2093	202852840012_R01C01		GLSS-HF-B3DE-R1	yes		3/17 GLASS methylome
Malta CCR 2024 / GLASS	10.1158/0008-5472.CAN-23-2093	202878330148_R08C01		GLSS-HF-B3DE-TP	yes		4/17 GLASS methylome
Malta CCR 2024 / GLASS	10.1158/0008-5472.CAN-23-2093	203229450050_R07C01		GLSS-HF-CB66-R1	yes		5/17 GLASS methylome
Malta CCR 2024 / GLASS	10.1158/0008-5472.CAN-23-2093	203229450050_R08C01		GLSS-HF-CB66-R2	yes		6/17 GLASS methylome
Malta CCR 2024 / GLASS	10.1158/0008-5472.CAN-23-2093	203229450050_R06C01		GLSS-HF-CB66-TP	yes		7/17 GLASS methylome
Malta CCR 2024 / GLASS	10.1158/0008-5472.CAN-23-2093	204088190009_R01C01		GLSS-HF-F922-R1	no	insufficient purity	8/17 GLASS methylome
Malta CCR 2024 / GLASS	10.1158/0008-5472.CAN-23-2093	204088190009_R02C01		GLSS-HF-F922-R2	yes		9/17 GLASS methylome
Malta CCR 2024 / GLASS	10.1158/0008-5472.CAN-23-2093	203064760035_R04C01		GLSS-HF-F922-TP	yes		10/17 GLASS methylome
Malta CCR 2024 / GLASS	10.1158/0008-5472.CAN-23-2093	200848860166_R07C01		GLSS-LX-0015-R1	yes		11/17 GLASS methylome
Malta CCR 2024 / GLASS	10.1158/0008-5472.CAN-23-2093	200848860166_R06C01		GLSS-LX-0015-R2	no	insufficient purity	12/17 GLASS methylome
Malta CCR 2024 / GLASS	10.1158/0008-5472.CAN-23-2093	200848860166_R08C01		GLSS-LX-0015-TP	yes		13/17 GLASS methylome
Malta CCR 2024 / GLASS	10.1158/0008-5472.CAN-23-2093	200861300016_R01C01		GLSS-LX-0170-R1	no	no (clear) 1p/19q codeletion	14/17 GLASS methylome
Malta CCR 2024 / GLASS	10.1158/0008-5472.CAN-23-2093	200861300016_R02C01		GLSS-LX-0170-TP	no	no (clear) 1p/19q codeletion	15/17 GLASS methylome
Malta CCR 2024 / GLASS	10.1158/0008-5472.CAN-23-2093	200848860155_R05C01		GLSS-LX-0242-R1	yes		16/17 GLASS methylome
Malta CCR 2024 / GLASS	10.1158/0008-5472.CAN-23-2093	200848860155_R06C01		GLSS-LX-0242-TP	yes		17/17 GLASS methylome
