# Supplementary material for: TET CpG sequence-context-specific DNA demethylation shapes progression of IDH-mutant gliomas
Source: Cell Rep Med. 2026 Mar 17;7(3):102682. doi: 10.1016/j.xcrm.2026.102682 (PMC13006442; doi:10.1016/j.xcrm.2026.102682)
Supplement: Table S3. CGCψ covariates, weights, and annotations [file mmc4.xlsx]

## Sheet: S3. CGCψ
coefficient	value	type	GCIMP_IDHmut_probe	UCSC_RefGene_Name	GencodeCompV12_NAME	CHR_hg38	Start_hg38	End_hg38	Strand_hg38	gc_sequence_context_2flanking
cg03307769	-0.31558	weight	FALSE	VNN3	VNN3	chr6	132734864	132734866	-	TA[CG]TC
cg18739537	-0.295308	weight	FALSE	NFKBIE		chr6	44264451	44264453	-	GG[CG]GC
cg14640149	-0.245438	weight	FALSE		AC012668.2;AC122136.1	chr2	215681502	215681504	-	GC[CG]AA
cg16565031	-0.234259	weight	FALSE			chr14	69719571	69719573	-	CC[CG]GT
cg03338209	-0.2097	weight	FALSE	CARD10	CARD10	chr22	37512788	37512790	-	GT[CG]GA
cg08971063	-0.207692	weight	FALSE			chr12	130852889	130852891	-	GC[CG]TC
cg01882150	-0.182874	weight	TRUE	MACROD1	MACROD1	chr11	64166525	64166527	-	CC[CG]CG
cg12879569	-0.173191	weight	FALSE	CACNA1C		chr12	2482315	2482317	+	GT[CG]TG
cg00102896	-0.172551	weight	FALSE	ZMAT4	ZMAT4	chr8	40888650	40888652	-	CA[CG]GG
cg06153927	-0.156467	weight	FALSE			chr6	170269766	170269768	-	CA[CG]CA
cg20322837	-0.151448	weight	FALSE	APLNR	APLNR	chr11	57238401	57238403	-	GG[CG]TG
cg05504719	-0.147177	weight	FALSE	NRP1	NRP1	chr10	33214437	33214439	+	CT[CG]TC
cg17343047	-0.142353	weight	FALSE	FHOD3		chr18	36321741	36321743	+	TC[CG]TG
cg09167414	-0.141907	weight	FALSE		RP11-169K16.4	chr1	15749710	15749712	-	GG[CG]GC
cg20724032	-0.134898	weight	FALSE	ULK4		chr3	41419244	41419246	-	AC[CG]AG
cg22222461	-0.131421	weight	FALSE	PGCP		chr8	96988656	96988658	-	AT[CG]TG
cg16948827	-0.12582	weight	FALSE	KIRREL3	KIRREL3;KIRREL3-AS1	chr11	126585989	126585991	+	GC[CG]TC
cg04549679	-0.112362	weight	FALSE	MEGF6		chr1	3607860	3607862	+	GG[CG]GG
cg04669722	-0.110927	weight	FALSE		CTB-11I22.1;CTB-11I22.2	chr5	159242197	159242199	+	AA[CG]TA
cg06824685	-0.107062	weight	FALSE	MANSC1		chr12	12334565	12334567	+	GC[CG]GC
cg23157948	-0.106296	weight	FALSE	RIMBP2	RP11-117L5.4	chr12	130422514	130422516	-	GC[CG]GA
cg06100210	-0.103612	weight	FALSE			chr9	124254586	124254588	+	CT[CG]TC
cg04793090	-0.10105	weight	FALSE	CNBP	CNBP	chr3	129184433	129184435	-	GG[CG]GA
cg25878965	-0.100557	weight	FALSE	MPP7	MPP7	chr10	28180733	28180735	-	CA[CG]TG
cg14056337	-0.0998424	weight	FALSE	ENTPD6	ENTPD6	chr20	25220508	25220510	+	CC[CG]CT
cg10547527	-0.0986763	weight	FALSE	BOLL	BOLL	chr2	197785398	197785400	+	TG[CG]CC
cg08596773	-0.097125	weight	FALSE	SRRM4	RP11-364C11.2	chr12	119072527	119072529	-	AG[CG]CA
cg07277560	-0.0930231	weight	FALSE			chr9	136591349	136591351	-	AC[CG]TC
cg07178945	-0.0928594	weight	FALSE	FGF23	FGF23	chr12	4379633	4379635	+	GT[CG]GG
cg06436573	-0.0873121	weight	FALSE			chr1	68970651	68970653	+	CA[CG]TT
cg11301768	-0.087245	weight	FALSE	EPHA6		chr3	96863353	96863355	-	TA[CG]TT
cg25730441	-0.0849454	weight	FALSE		RP11-33N16.3	chr14	89701438	89701440	+	GT[CG]CC
cg07671369	-0.0844443	weight	FALSE	CRIPT;PIGF	CRIPT;PIGF	chr2	46616269	46616271	-	TC[CG]TT
cg19874327	-0.0837093	weight	FALSE	UGT2A1;UGT2A2	UGT2A1	chr4	69601628	69601630	+	TA[CG]TT
cg16956540	-0.0806903	weight	FALSE	TMPRSS6		chr22	37074831	37074833	-	CA[CG]TC
cg07172882	-0.0806247	weight	FALSE	MAML3		chr4	140044591	140044593	-	GC[CG]CT
cg05320652	-0.078	weight	FALSE		ANO4	chr12	100752893	100752895	+	CT[CG]TT
cg18251656	-0.0767225	weight	FALSE			chr20	48451572	48451574	-	GA[CG]CA
cg16298927	-0.0761203	weight	FALSE	C6orf122;C6orf208	LINC00242;LINC00574	chr6	169790979	169790981	+	CC[CG]AG
cg00018179	-0.0754518	weight	FALSE	PKM	PKM2	chr15	72228817	72228819	-	GC[CG]TC
cg05448117	-0.0749157	weight	FALSE			chr19	4068644	4068646	+	GA[CG]TT
cg16356737	-0.0739806	weight	FALSE			chr6	25729576	25729578	+	CA[CG]GG
cg18747571	-0.0716312	weight	FALSE			chr18	51153780	51153782	+	GC[CG]CT
cg07795931	-0.0710815	weight	FALSE		RP11-64B16.5	chr12	119259608	119259610	-	AT[CG]TG
cg08356614	-0.0690927	weight	FALSE	KLHDC5	RP11-860B13.1	chr12	27781774	27781776	+	AT[CG]TC
cg09230711	-0.0688789	weight	FALSE		RP11-496N12.6	chr1	225465538	225465540	+	CA[CG]TA
cg07149772	-0.068526	weight	FALSE	KCTD9	KCTD9	chr8	25457455	25457457	-	AG[CG]CT
cg00819981	-0.067078	weight	FALSE	RORA;RORA-AS1	RORA;RP11-219B17.1	chr15	60520931	60520933	-	AA[CG]TA
cg10596651	-0.0660674	weight	FALSE	KIAA1324	KIAA1324	chr1	109193737	109193739	+	AA[CG]TT
cg26644920	-0.064324	weight	FALSE			chr2	197377742	197377744	-	TA[CG]TC
cg25374375	-0.0636961	weight	FALSE	GNB5	GNB5	chr15	52140550	52140552	+	CA[CG]TG
cg03574306	-0.0626773	weight	FALSE			chr16	85437055	85437057	-	CC[CG]CC
cg01199721	-0.0624648	weight	FALSE	GCN1L1	GCN1L1	chr12	120194960	120194962	-	AC[CG]CG
cg07586533	-0.0617125	weight	FALSE			chr2	17309977	17309979	+	GA[CG]TG
cg11457267	-0.0543116	weight	FALSE	PLOD1	PLOD1	chr1	11934193	11934195	-	TA[CG]TG
cg20041415	-0.0542832	weight	FALSE			chr10	58436314	58436316	-	CC[CG]TT
cg09390308	-0.0503367	weight	FALSE			chr22	48322092	48322094	+	AG[CG]TC
cg05028795	-0.046022	weight	FALSE	ZNF880	ZNF880	chr19	52369601	52369603	+	CA[CG]AC
cg19780308	-0.0445984	weight	FALSE	MAML3		chr4	139833295	139833297	-	GC[CG]AC
cg14334389	-0.0427032	weight	FALSE	SPARCL1	SPARCL1	chr4	87530193	87530195	+	CC[CG]GG
cg27244379	-0.0408815	weight	FALSE	DAG1	DAG1	chr3	49469857	49469859	-	TG[CG]AA
cg17057301	-0.0408099	weight	FALSE	RAI1	RAI1	chr17	17680986	17680988	-	GT[CG]TG
cg18826958	-0.0388969	weight	FALSE		WI2-85898F10.1	chr22	45879354	45879356	-	GT[CG]TC
cg03487777	-0.0367217	weight	FALSE	SH2B3	SH2B3	chr12	111434836	111434838	-	AA[CG]TT
cg21833841	-0.0366979	weight	FALSE	TRANK1	TRANK1	chr3	36827387	36827389	-	GA[CG]TT
cg10332513	-0.0334788	weight	FALSE	SYT7	SYT7	chr11	61538534	61538536	-	GC[CG]TA
cg12948604	-0.0333592	weight	FALSE		RP11-32D16.1	chr5	158485235	158485237	+	CT[CG]TG
cg21880882	-0.0314834	weight	FALSE	AHRR	AHRR	chr5	413832	413834	+	GA[CG]TG
cg03391464	-0.0312568	weight	FALSE	A2BP1	RBFOX1	chr16	7324540	7324542	+	GT[CG]GT
cg21048422	-0.03102	weight	FALSE	KLF13	KLF13	chr15	31325560	31325562	+	TT[CG]AA
cg24821307	-0.0301737	weight	FALSE			chr3	137468715	137468717	-	TA[CG]AC
cg08958140	-0.0281602	weight	FALSE		RP11-1077A2.1	chr14	57058292	57058294	-	GG[CG]CC
cg12586347	-0.0278552	weight	FALSE			chr10	80266039	80266041	+	CA[CG]GG
cg00052932	-0.0260108	weight	FALSE	ANKAR	ANKAR	chr2	189675051	189675053	+	GG[CG]CC
cg00400591	-0.0258415	weight	FALSE	PRDM2	PRDM2	chr1	13699802	13699804	+	TG[CG]TC
cg14078895	-0.0242173	weight	FALSE	STX1A	STX1A	chr7	73705889	73705891	-	CT[CG]TC
cg18594370	-0.0239629	weight	FALSE			chr10	21488828	21488830	+	CA[CG]TT
cg27374247	-0.0230812	weight	FALSE			chr18	79795630	79795632	-	CA[CG]TC
cg19108689	-0.0227655	weight	FALSE	MAPK3	MAPK3	chr16	30123489	30123491	-	TT[CG]CC
cg25950658	-0.0207016	weight	FALSE			chr22	48351987	48351989	+	CT[CG]CC
cg03005603	-0.020424	weight	FALSE	ZNF880	ZNF880	chr19	52369919	52369921	-	TG[CG]CG
cg21062155	-0.0199663	weight	FALSE	NT5DC2	C3orf78;NT5DC2	chr3	52532678	52532680	-	AA[CG]CA
cg12798035	-0.01909	weight	FALSE	FAM63A;PRUNE	FAM63A;PRUNE	chr1	151008852	151008854	-	CA[CG]CT
cg15246374	-0.0185365	weight	FALSE	FAM129B	FAM129B	chr9	127545470	127545472	+	GG[CG]CC
cg06569437	-0.0184192	weight	FALSE		RP11-73O6.4	chr6	129725564	129725566	-	AA[CG]TG
cg16591816	-0.0181559	weight	FALSE	C6orf122;C6orf208	LINC00242;LINC00574	chr6	169790817	169790819	+	GC[CG]CG
cg04758330	-0.0180302	weight	FALSE	ABCB11	ABCB11	chr2	168961670	168961672	+	CC[CG]TT
cg00402108	-0.0179988	weight	FALSE	CCDC60	CCDC60	chr12	119333978	119333980	+	TA[CG]TA
cg20700386	-0.0165643	weight	FALSE	SDSL	SDSL	chr12	113421025	113421027	-	CT[CG]TG
cg08110559	-0.0163561	weight	TRUE	KCTD9	KCTD9	chr8	25457437	25457439	-	AA[CG]AA
cg20540629	-0.0161085	weight	FALSE	SKAP1		chr17	48241267	48241269	+	TT[CG]GG
cg00640258	-0.0142883	weight	FALSE	MARCH2		chr19	8434496	8434498	-	CT[CG]TT
cg21345125	-0.0136412	weight	FALSE		C16orf73	chr16	1875040	1875042	-	AC[CG]TT
cg00737514	-0.013464	weight	FALSE	TBC1D1	TBC1D1	chr4	37891691	37891693	-	GT[CG]CC
cg10828127	-0.0132075	weight	FALSE	DSCAM	TMPRSS3	chr21	40178886	40178888	+	CC[CG]GG
cg25501844	-0.0122546	weight	FALSE	SKIDA1	C10orf140	chr10	21526719	21526721	-	TA[CG]CC
cg08147921	-0.0119195	weight	FALSE			chr8	20717176	20717178	+	GC[CG]TG
cg18538896	-0.011797	weight	FALSE	LINC00310	AP000318.2;LINC00310	chr21	34188243	34188245	-	CA[CG]TG
cg26248066	-0.0112969	weight	FALSE			chr11	70457358	70457360	-	TG[CG]GG
cg05960182	-0.0104958	weight	FALSE			chr1	15833864	15833866	+	AT[CG]AT
cg25213445	-0.0100304	weight	FALSE	KIF2B	KIF2B	chr17	53822353	53822355	+	AA[CG]AC
cg03359362	-0.00977058	weight	FALSE	SLC1A5	SLC1A5	chr19	46786353	46786355	+	CA[CG]CA
cg07886756	-0.00944181	weight	FALSE		MRPS22	chr3	139339491	139339493	-	CA[CG]TG
cg26502811	-0.00852372	weight	FALSE	PPM1H	PPM1H;Y_RNA	chr12	62934924	62934926	+	GC[CG]CG
cg07915634	-0.00833429	weight	FALSE	EIF4H	EIF4H	chr7	74173680	74173682	+	AA[CG]AC
cg22974837	-0.00733762	weight	FALSE	CDCA2;KCTD9	CDCA2;KCTD9	chr8	25457546	25457548	+	CC[CG]TC
cg23592583	-0.0068304	weight	FALSE	TRABD2B	RP11-543D5.3	chr1	47784405	47784407	+	AC[CG]TG
cg05902108	-0.00672793	weight	FALSE			chr5	10856722	10856724	+	CA[CG]TG
cg00049323	-0.00662363	weight	FALSE	LOC25845	CTD-2228K2.5	chr5	472448	472450	+	TC[CG]CC
cg12340144	-0.00515747	weight	FALSE	XYLB	XYLB	chr3	38347316	38347318	-	CC[CG]CC
cg01778994	-0.00504089	weight	FALSE	ST3GAL1	ST3GAL1	chr8	133499439	133499441	+	AC[CG]CA
cg00993370	-0.00486649	weight	FALSE	ARHGEF10L	ARHGEF10L	chr1	17687233	17687235	+	CT[CG]TG
cg11924260	-0.00428441	weight	FALSE		NCOR2	chr12	124551719	124551721	-	CT[CG]AT
cg20224991	-0.00393172	weight	FALSE			chr7	66046122	66046124	+	CA[CG]TG
cg03198778	-0.00388728	weight	FALSE	ST18	ST18	chr8	52276007	52276009	+	TA[CG]TA
cg17295864	-0.00369142	weight	FALSE	CLVS1	CLVS1	chr8	61468945	61468947	-	CT[CG]TG
cg17537899	-0.00347906	weight	FALSE	RPL22L1	RPL22L1	chr3	170870630	170870632	-	AA[CG]AG
cg25841625	-0.00223866	weight	FALSE	SCARB2		chr4	76198434	76198436	-	TA[CG]CA
cg03421104	-0.0020304	weight	FALSE			chr1	5733786	5733788	+	CT[CG]AG
cg05237436	-0.00201051	weight	FALSE	SIL1	SIL1	chr5	139197738	139197740	-	TC[CG]AT
cg00806319	-0.00122991	weight	FALSE	WNK2	WNK2	chr9	93306383	93306385	-	GT[CG]GC
cg07591278	-0.000251698	weight	FALSE	UBE2E1	UBE2E1	chr3	23810031	23810033	+	GT[CG]TC
cg06369564	-0.000181531	weight	FALSE	RIMBP2	RIMBP2	chr12	130480506	130480508	+	CA[CG]CC
cg02631651	-0.00012238	weight	FALSE		AC096579.13;IGKC;IGKJ5	chr2	88858415	88858417	-	AA[CG]GG
cg13216267	-0.000102894	weight	FALSE	C18orf22	RBFA;RP11-795F19.1	chr18	80033341	80033343	-	CC[CG]AG
cg25566714	0.000145424	weight	FALSE	MUM1		chr19	1371281	1371283	-	AG[CG]GC
cg01301382	0.000560634	weight	FALSE			chr18	15198067	15198069	+	GG[CG]AA
cg22568351	0.00268968	weight	FALSE	HENMT1	HENMT1	chr1	108661230	108661232	-	GG[CG]CA
cg05175035	0.00306626	weight	FALSE	FZD6	FZD6;RP11-318M2.2	chr8	103298885	103298887	-	CT[CG]AG
cg14473924	0.00417015	weight	FALSE	PDZRN3	PDZRN3;PDZRN3-AS1	chr3	73625018	73625020	-	TG[CG]CT
cg23750445	0.00449565	weight	FALSE	HOXC12	HOXC12	chr12	53954153	53954155	+	TC[CG]CA
cg15094819	0.00492372	weight	FALSE	DNAH9	DNAH9	chr17	11598681	11598683	+	GC[CG]CG
cg12316667	0.00511068	weight	FALSE	DDR1;MIR4640	DDR1	chr6	30890828	30890830	-	GG[CG]CA
cg26931466	0.00865638	weight	FALSE	CPSF3L	CPSF3L	chr1	1315284	1315286	-	TG[CG]GC
cg19777067	0.00898156	weight	FALSE			chr4	173518951	173518953	-	GA[CG]TG
cg05117785	0.00916272	weight	FALSE	CPEB3;MARCH5	CPEB3;MARCH5	chr10	92291122	92291124	+	GC[CG]CC
cg02831267	0.0106307	weight	FALSE	SHISA6	SHISA6	chr17	11240279	11240281	+	AG[CG]GA
cg17410660	0.0107415	weight	FALSE	HEPACAM	HEPACAM	chr11	124936611	124936613	+	TC[CG]TG
cg26340003	0.0149626	weight	FALSE		PPEF1	chrX	18675292	18675294	-	GG[CG]CA
cg17160984	0.0170508	weight	FALSE			chr10	129967513	129967515	+	CC[CG]CC
cg11701621	0.0171693	weight	FALSE	WNT1	WNT1	chr12	48977967	48977969	-	AC[CG]CC
cg12890009	0.0173898	weight	FALSE	RAB34	RAB34	chr17	28715694	28715696	-	AC[CG]CT
cg24884519	0.0176499	weight	FALSE	MIR196B	HOXA-AS4;HOXA9;MIR196B;RP1-170O19.21	chr7	27170170	27170172	-	CC[CG]GG
cg26499611	0.0186541	weight	FALSE	BAIAP3	BAIAP3	chr16	1334309	1334311	-	CC[CG]GA
cg04930630	0.020855	weight	FALSE			chr16	86508815	86508817	+	TG[CG]CG
cg26026416	0.0223733	weight	FALSE	NFIC		chr19	3434931	3434933	+	AA[CG]GG
cg09247193	0.0228535	weight	FALSE	IGF2BP1	IGF2BP1;RP11-501C14.5	chr17	48997732	48997734	-	CT[CG]GG
cg03256310	0.0252993	weight	FALSE	MICA	HCP5;MICA	chr6	31403971	31403973	-	TC[CG]AA
cg08718293	0.0379996	weight	FALSE	KIF1B		chr1	10339724	10339726	+	AC[CG]TT
cg07003030	0.0412282	weight	FALSE	FOXA2	FOXA2	chr20	22585356	22585358	-	TG[CG]CC
cg21535606	0.0447916	weight	FALSE			chr1	47446267	47446269	+	CC[CG]TG
cg13000912	0.0449006	weight	FALSE	PRDM13		chr6	99608183	99608185	-	CG[CG]TT
cg16117799	0.0493249	weight	FALSE	PRDM8	PRDM8;RP11-377G16.2	chr4	80185702	80185704	+	TA[CG]GA
cg07653728	0.0501359	weight	FALSE	PNCK	PNCK	chrX	153673853	153673855	-	GG[CG]GG
cg02435495	0.0522532	weight	FALSE	HNF1B		chr17	37743297	37743299	-	CG[CG]GA
cg25727671	0.0549869	weight	FALSE	HOXA7	HOXA-AS3;HOXA3;HOXA6;HOXA7	chr7	27153731	27153733	-	TG[CG]TG
cg14562523	0.0675084	weight	FALSE	C21orf128;UMODL1	C21orf128;TMPRSS3	chr21	42108623	42108625	-	TG[CG]GG
cg13604276	0.0686619	weight	FALSE	PTPRN2		chr7	157594584	157594586	+	CC[CG]AC
cg07036918	0.0762918	weight	FALSE	SCUBE2	SCUBE2	chr11	9091631	9091633	-	GC[CG]GG
cg22636108	0.0809883	weight	FALSE			chr5	174721368	174721370	+	CT[CG]CA
cg21770330	0.0831907	weight	FALSE	NRGN	NRGN;RP11-677M14.2-001	chr11	124746562	124746564	-	CA[CG]GA
cg18634060	0.0888476	weight	FALSE	OFD1;TRAPPC2	OFD1;TRAPPC2	chrX	13734640	13734642	+	CT[CG]CG
cg00246768	0.0901888	weight	FALSE	CSMD1	CSMD1	chr8	3387624	3387626	+	GG[CG]AT
cg05810363	0.115995	weight	FALSE	RHBDF2		chr17	76479187	76479189	+	AG[CG]CA
cg24229589	0.145082	weight	FALSE	CILP2		chr19	19541152	19541154	+	GT[CG]CT
cg11023328	0.14625	weight	FALSE			chr15	97653102	97653104	-	AC[CG]CG
cg01127695	0.171377	weight	FALSE		LINC00338	chr17	77086625	77086627	-	GC[CG]TG
cg14856698	0.203616	weight	FALSE	C1orf86	C1orf86	chr1	2204505	2204507	-	AT[CG]CC
	3.8996	intercept
