# Supplementary material for: TET CpG sequence-context-specific DNA demethylation shapes progression of IDH-mutant gliomas
Source: Cell Rep Med. 2026 Mar 17;7(3):102682. doi: 10.1016/j.xcrm.2026.102682 (PMC13006442; doi:10.1016/j.xcrm.2026.102682)
Supplement: Table S4. Ki-67 staining classifier output [file mmc5.xlsx]

## Sheet: S4. Ki-67
resection_id	staining_KI67_Num.Detections	staining_KI67_Num.KI67neg	staining_KI67_Num.KI67pos	staining_KI67_Num.Other	staining_KI67_Area_um_2	staining_KI67_lr_pos_neg_cells	staining_KI67_pos_per_area_um2
0068-R2	322043	279365	2916	39762	1.12523e+08	-4.56231	2.59146e-05
0069-R1	438468	432602	930	4936	121329440	-6.14239	7.66508e-06
0068-R3	290925	267537	14461	8927	1.06382e+08	-2.9178	0.000135935
0069-R2	659408	474105	142644	42659	87430059	-1.20108	0.00163152
0122-R2	924415	904922	693	18800	1.35492e+08	-7.17457	5.11471e-06
0114-R2	601256	311096	276318	13842	6.06557e+07	-0.118549	0.00455552
0114-R1	1076081	944634	120501	10946	1.38553e+08	-2.05914	0.00086971
0113-R2	715090	678408	21546	15136	1.05257e+08	-3.44956	0.000204699
0113-R1	381303	370590	2464	8249	1.25844e+08	-5.01331	1.95798e-05
0107-R2	479788	478967	430	391	1.14797e+08	-7.0156	3.74576e-06
0109-R2	191321	176571	6784	7966	7.52533e+07	-3.25916	9.01489e-05
0110-R2	446852	425697	8574	12581	1.26936e+08	-3.90499	6.7546e-05
0111-R2	741187	679858	46961	14368	1.70758e+08	-2.67257	0.000275016
0119-R1	587342	573874	9576	3892	9.44915e+07	-4.09315	0.000101342
0118-R4	573600	431763	112703	29134	1.37976e+08	-1.34312	0.000816829
0120-R2	422153	416980	3491	1682	6.27748e+07	-4.78285	5.56115e-05
0120-R1	620582	598131	6198	16253	1.53161e+08	-4.56958	4.04672e-05
0122-R1	425958	414617	2636	8705	1.33508e+08	-5.05809	1.97441e-05
0121-R3	658643	595213	49990	13440	1.29149e+08	-2.4771	0.000387071
0112-R1	654128	649185	2213	2730	95521446	-5.68137	2.31676e-05
0117-R2	948790	878717	64939	5134	8.77452e+07	-2.60501	0.000740086
0117-R1	491903	476070	4409	11424	1.52024e+08	-4.68192	2.9002e-05
0116-R2	602844	587258	7876	7710	8.51956e+07	-4.31164	9.24461e-05
0115-R2	891994	870773	16028	5193	2.05938e+08	-3.99504	7.78291e-05
0115-R1	891482	777877	13968	99637	1.52254e+08	-4.0198	9.17415e-05
0117-R3	567757	505808	58266	3683	8.58122e+07	-2.16114	0.000678994
0121-R1	751810	717825	17520	16465	1.53566e+08	-3.71288	0.000114088
0121-R2	631026	619606	8049	3371	1.24791e+08	-4.34354	6.44998e-05
0123-R2	763784	729394	10805	23585	2.02571e+08	-4.21221	5.33394e-05
0119-R2	340050	330195	7055	2800	9.48397e+07	-3.84595	7.43887e-05
0118-R3	1071860	890324	155447	26089	1.25914e+08	-1.74528	0.00123455
0123-R1	436203	433455	976	1772	8.89389e+07	-6.09608	1.09738e-05
0116-R1	1035050	1004336	1815	28899	3.2872e+08	-6.316	5.52142e-06
0108-R4	435387	387930	43733	3724	4.37046e+07	-2.18272	0.00100065
0108-R1	676810	583695	78345	14770	8.64932e+07	-2.00826	0.000905794
0126-R1	602314	570355	4468	27491	189480839	-4.84932	2.35802e-05
0109-R1	852043	826707	7827	17509	2.64503e+08	-4.65987	2.95914e-05
0108-R3	280603	264434	8861	7308	7.64551e+07	-3.39593	0.000115898
0126-R2	689497	618921	53490	17086	1.51149e+08	-2.44848	0.00035389
0107-R1	542395	524149	8544	9702	1.59994e+08	-4.11655	5.34022e-05
0124-R2	477273	396771	55096	25406	1.38169e+08	-1.97428	0.000398757
0124-R1	293797	289832	2812	1153	89341750	-4.63541	3.14746e-05
0013-R3	145764	142582	2590	592	5.48012e+07	-4.00826	4.72618e-05
0008-R2	27187	19688	7017	482	2.77903e+06	-1.03167	0.00252498
0008-R1	186007	183931	67	2009	2.766e+07	-7.91762	2.42227e-06
0007-R2	310710	302212	7965	533	2.21928e+07	-3.63607	0.000358899
0007-R1	697094	689401	451	7242	236569045	-7.33211	1.90642e-06
0006-R2	150295	150099	174	22	1.06957e+07	-6.76	1.62682e-05
0005-R2	421633	416456	4503	674	7.11098e+07	-4.52704	6.33246e-05
0013-R1	458487	424788	27929	5770	1.02469e+08	-2.72192	0.00027256
0012-R3	530923	526993	1767	2163	6.44635e+07	-5.6979	2.74108e-05
0012-R2	489087	454616	1121	33350	1.49685e+08	-6.00523	7.48906e-06
0011-R2	701939	669373	28819	3747	8.25165e+07	-3.14531	0.000349251
0010-R1	199860	191107	2983	5770	5.29877e+07	-4.1599	5.62961e-05
0016-R2	493620	486272	7210	138	6.21292e+07	-4.2113	0.000116049
0016-R1	127532	126172	53	1307	34111250	-7.77511	1.55374e-06
0015-R2	751656	745934	898	4824	1.92167e+08	-6.72222	4.67301e-06
0015-R1	207404	205007	408	1989	6.58577e+07	-6.21953	6.19518e-06
0014-R2	678926	638091	19792	21043	1.20794e+08	-3.4732	0.000163849
0014-R1	598366	587697	1146	9523	1.47485e+08	-6.23993	7.77026e-06
0013-R2	1249550	1159947	72601	17002	2.04528e+08	-2.77115	0.000354968
0005-R1	853095	841647	4225	7223	1.98992e+08	-5.29434	2.1232e-05
0004-R2	1200014	932442	247285	20287	1.47155e+08	-1.32727	0.00168044
0004-R1	783157	752390	26038	4729	7.3259e+07	-3.3637	0.000355424
0003-R2	161765	155495	4099	2171	4.56775e+07	-3.63587	8.97378e-05
0066-R2	834125	670978	90582	72565	1.62625e+08	-2.00248	0.000556998
0065-R2	121318	111507	8963	848	18619926	-2.52098	0.000481366
0065-R1	535373	497290	2028	36055	2.03677e+08	-5.50212	9.95693e-06
0035-R5	179570	158276	8629	12665	3.63894e+07	-2.90921	0.00023713
0042-R3	207128	168260	14476	24392	35511293	-2.45302	0.000407645
0042-R2	291402	283129	1669	6604	5.59006e+07	-5.13368	2.98566e-05
0040-R2	407301	400675	3901	2725	6.6742e+07	-4.63192	5.8449e-05
0032-R1	6355	5413	651	291	814087	-2.11805	0.000799669
0060-R2	197771	188427	1933	7411	8.12682e+07	-4.57964	2.37854e-05
0060-R1	231037	221512	3977	5548	8.8806e+07	-4.01995	4.4783e-05
0036-R1	461420	446431	3946	11043	8.9217e+07	-4.72858	4.42292e-05
0058-R2	603267	598704	1701	2862	9.40876e+07	-5.86355	1.80789e-05
0035-R3	543698	492343	36607	14748	4.85467e+07	-2.59894	0.000754057
0035-R2	665198	532539	115538	17121	7.23975e+07	-1.52806	0.00159588
0011-R1	312195	297572	1580	13043	1.12843e+08	-5.23823	1.40018e-05
0010-R2	201390	195910	2234	3246	5.56701e+07	-4.47386	4.01293e-05
0046-R2	287232	263007	4246	19979	5.02262e+07	-4.1262	8.45376e-05
0046-R1	1528688	727648	69610	731430	1.41192e+08	-2.34691	0.000493016
0045-R2	293531	273127	5776	14628	8.35692e+07	-3.85623	6.91164e-05
0045-R1	7821	7761	10	50	2.62381e+06	-6.65428	3.81126e-06
0044-R2	302891	289818	122	12951	8.95628e+07	-7.77299	1.36217e-06
0044-R1	22938	19459	2804	675	3.19034e+06	-1.93726	0.000878903
0003-R3	329595	291783	26062	11750	1.60279e+08	-2.41553	0.000162604
0009-R2	294902	264705	18294	11903	7.39304e+07	-2.67204	0.000247449
0034-R1	694563	683206	1780	9577	2.14852e+08	-5.95018	8.28476e-06
0005-R3	404444	396203	6289	1952	107876122	-4.14312	5.82984e-05
0040-R1	454797	451846	2011	940	8.58165e+07	-5.41471	2.34337e-05
0038-R2	82164	81484	310	370	2.97351e+07	-5.57159	1.04254e-05
0038-R1	45193	42287	64	2842	1.37356e+07	-6.49335	4.65943e-06
0037-R1	275019	266501	822	7696	6.16264e+07	-5.78139	1.33385e-05
0051-R1	505442	402851	58767	43824	71968591	-1.92499	0.000816565
0048-R3	595609	503683	90187	1739	5.10696e+07	-1.72006	0.00176596
0048-R2	688155	585088	92636	10431	7.6676e+07	-1.84308	0.00120815
0048-R1	421990	410932	6319	4739	6.59678e+07	-4.17487	9.57891e-05
0057-R1	311347	294656	692	15999	1.03439e+08	-6.05398	6.68992e-06
0035-R4	31460	30966	262	232	5.07678e+06	-4.7723	5.16076e-05
0055-R2	589130	539610	16964	32556	8.91324e+07	-3.45975	0.000190324
0055-R1	34906	32347	2217	342	4.4183e+06	-2.68037	0.000501777
0054-R3	123109	62458	57553	3098	7.55259e+06	-0.0817881	0.0076203
0053-R1	510592	477535	30636	2421	5.28848e+07	-2.74646	0.000579297
0052-R2	232205	220621	2958	8626	7.59551e+07	-4.31193	3.89441e-05
0052-R1	146729	137044	1050	8635	5.94412e+07	-4.87151	1.76645e-05
0059-R2	310408	295683	8747	5978	6.25758e+07	-3.52058	0.000139782
0059-R3	275786	218954	16998	39834	3.33419e+07	-2.55577	0.000509809
0002-R1	330706	318330	1222	11154	1.45012e+08	-5.5626	8.42687e-06
0105-R2	930830	885180	24916	20734	2.14966e+08	-3.57028	0.000115907
