# Supplementary material for: TET CpG sequence-context-specific DNA demethylation shapes progression of IDH-mutant gliomas
Source: Cell Rep Med. 2026 Mar 17;7(3):102682. doi: 10.1016/j.xcrm.2026.102682 (PMC13006442; doi:10.1016/j.xcrm.2026.102682)
Supplement: Table S5. CDKN2A/B copy-number calls [file mmc6.xlsx]

## Sheet: S5. CDKN2A-B
Patient	Last resection	Focal del.	(partial) arm del.	wt/SD/HD	In fig S7	Remark		Wt	SD, arm	SD, chr	SD, focal	HD
0002	0002-R1	-	-	wt				66	22	10	3	10
0003	0003-R3	-	-	wt		interesting deletion just next to CDKN2A/B locus, like 0108
0004	0004-R2	-	-	wt
0005	0005-R3	-	-	wt
0006	0006-R2	-	-	wt
0007	0007-R2	-	yes	SD, arm	yes
0008	0008-R2	-	yes	SD, chr		whole chr9
0009	0009-R2	-	-	wt
0010	0010-R2	yes	-	HD	yes
0011	0011-R2	-	-	wt
0012	0012-R3	-	yes	SD, arm	yes
0013	0013-R3	-	yes	SD, chr		whole chr9
0014	0014-R2	-	-	wt
0015	0015-R2	-	-	wt
0016	0016-R2	-	-	wt
0017	0017-R3	-	yes	SD, chr		chr9 quite instable
0018	0018-R3	-	yes	SD, arm	yes
0020	0020-R2	-	-	wt
0021	0021-R2	-	-	wt
0022	0022-R2	-	-	wt
0023	0023-R2	-	-	wt
0024	0024-R2	-	yes	SD, arm	yes
0025	0025-R1	-	-	wt
0028	0028-R1	-	-	wt
0029	0029-R2	-	-	wt
0030	0030-R2	-	-	wt		chr9 arm deletion lost at recurrence, chr4 deletion instead
0031	0031-R2	-	yes	SD, arm	yes
0032	0032-R1	-	yes	SD, arm	yes
0033	0033-R2	-	-	wt
0034	0034-R1	-	-	wt
0035	0035-R5	yes	-	SD, focal
0036	0036-R2	-	yes	SD, arm	yes
0037	0037-R2	-	-	wt
0038	0038-R2	-	yes	SD, arm	yes
0039	0039-R1	-	-	wt
0040	0040-R2	-	yes	SD, chr		whole chr9
0041	0041-R2	-	yes	SD, chr		whole chr9
0042	0042-R3	yes	yes	HD	yes
0043	0043-R2	-	-	wt
0044	0044-R2	-	-	wt
0045	0045-R2	-	yes	SD, arm	yes
0046	0046-R2	-	-	wt
0047	0047-R3	-	-	wt
0048	0048-R3	-	yes	SD, chr		whole chr9
0051	0051-R2	-	yes	SD, arm	yes
0052	0052-R2	-	yes	SD, chr		whole chr9
0053	0053-R1	-	yes	SD, chr		whole chr9
0054	0054-R3	-	yes	SD, arm	yes
0055	0055-R2	-	yes	SD, arm	yes
0057	0057-R2	-	-	wt
0058	0058-R3	-	-	wt
0059	0059-R3	-	-	wt
0060	0060-R2	-	-	wt
0061	0061-R2	-	yes	SD, arm	yes
0062	0062-R4	yes	-	HD	yes
0064	0064-R4	-	yes	SD, arm	yes
0065	0065-R2	-	-	wt
0066	0066-R2	-	-	wt
0067	0067-R2	-	-	wt
0068	0068-R3	-	-	wt
0069	0069-R2	yes	-	HD	yes
0070	0070-R3	-	yes	SD, arm	yes
0071	0071-R3	-	-	wt
0072	0072-R3	-	-	wt
0073	0073-R2	-	-	wt
0074	0074-R3	-	-	wt
0075	0075-R3	yes	-	SD, focal
0077	0077-R3	-	-	wt
0078	0078-R2	-	-	wt
0079	0079-R3	yes	-	HD	yes
0080	0080-R2	-	-	wt
0081	0081-R2	-	-	wt
0082	0082-R2	-	-	wt
0083	0083-R2	-	-	wt
0086	0086-R2	-	yes	SD, chr		whole chr9
0087	0087-R2	-	-	wt
0088	0088-R3	-	-	wt
0089	0089-R3	-	-	wt
0090	0090-R3	-	yes	SD, arm	yes
0091	0091-R2	-	-	wt
0092	0092-R3	-	yes	SD, arm	yes
0094	0094-R2	yes	yes	HD	yes
0095	0095-R2	-	-	wt
0099	0099-R2	-	yes	SD, arm	yes
0100	0100-R2	-	-	wt
0101	0101-R2	-	-	wt
0102	0102-R2	-	-	wt
0104	0104-R1	-	-	wt
0105	0105-R2	-	-	wt
0107	0107-R2	-	-	wt
0108	0108-R4	-	-	wt		interesting deletion just next to CDKN2A/B locus, like 0003
0109	0109-R2	-	-	wt
0110	0110-R2	-	yes	SD, chr		whole chr9
0111	0111-R2	-	yes	SD, arm	yes
0112	0112-R2	-	-	wt		seems to have had a 9p del in R1
0113	0113-R2	-	-	wt
0114	0114-R2	-	yes	SD, arm	yes
0115	0115-R2	-	-	wt
0116	0116-R2	-	yes	SD, arm	yes
0117	0117-R3	yes	yes	HD	yes	rather large HD
0118	0118-R4	-	-	wt		whole chr9 in earlier resection
0119	0119-R2	-	yes	SD, arm	yes
0120	0120-R2	-	-	wt
0121	0121-R3	yes	-	HD	yes
0122	0122-R2	-	-	wt
0123	0123-R2	-	-	wt
0124	0124-R2	yes	yes	HD	yes
0125	0125-R2	-	-	wt
0126	0126-R2	yes	-	SD, focal		focal, quite large
0127	0127-R3	-	-	wt
0130	0130-R2	yes	-	HD	yes
