# Supplementary material for: TET CpG sequence-context-specific DNA demethylation shapes progression of IDH-mutant gliomas
Source: Cell Rep Med. 2026 Mar 17;7(3):102682. doi: 10.1016/j.xcrm.2026.102682 (PMC13006442; doi:10.1016/j.xcrm.2026.102682)
Supplement: Table S6. Data overview of oligosarcoma spiked in with non-tumor cortex [file mmc7.xlsx]

## Sheet: S. Oligosarcoma Spike-in norma
GLASS-OD	sentrix_id
0017-R3	206238130171_R03C01
0008-R2	207513900021_R08C01
0121-R3	203989100149_R05C01
0054-R3	203990170017_R01C01
10.1038/s41398-019-0376-y
Non-tumor	sentrix_id	Tissue	Brain Region	MNP v12.8	Diagnosis
s107 (GSM3024449)	200392810022_R03C01	whole brain	Occipital area	CTRL_HEMI: 0.993	FCD type IIb
s108 (GSM3024450)	200392810022_R04C01	whole brain	Temporal cortex	CTRL_HEMI: 0.328	Gliosis and changes related to recent dural grid monitoring, possible ganglioglioma
s110 (GSM3024452)	200607090086_R07C01	whole brain	Temporal pole	CTRL_HEMI: 0.995	FCD type I and white matter gliosis
s112 (GSM3024454)	200392810089_R01C01	whole brain	Left frontal	CTRL_HEMI: 0.944	Meningeal fibrosis with chronic inflammation and cortical gliosis with linear gliotic scar through cortex
								0017-R3 x s107
mixed_sample_name	mixed_sample_sentrix	GLASS-OD	normal brain	% normal brain	sentrix_id mixed		balanced_fraction_normal	fraction_normal	cal. P A_IDH_HG	cal. P OLIGOSARC_IDH	cal. P O_IDH	cal. P A_IDH_LG	cal. P CTRL_HEMI	cal. P CTRL_HYPOTHAL	cal. P PA_CORT	cal. P CTRL_CORPCAL	cal. P DNET	cal. P GG	cal. P PGNT	cal. P HGG_F	cal. P HGG_F
0017-R3__with_05pct__s107	280170050107_R03C01	0017-R3	s107	0.05	280170050107_R03C01			0	0.875	0.001	0.121	0.001	0	0	0	0	0	0	0	0	0
0017-R3__with_05pct__s108	280170050108_R03C01	0017-R3	s108	0.05	280170050108_R03C01		3.37	5	0.99	0.003	0.003	0.001	0	0	0	0	0	0	0	0	0
0017-R3__with_05pct__s110	280170050110_R03C01	0017-R3	s110	0.05	280170050110_R03C01		6.75	10	0.983	0.005	0.005	0.002	0	0	0	0	0	0	0	0	0
0017-R3__with_05pct__s112	280170050112_R03C01	0017-R3	s112	0.05	280170050112_R03C01		13.5	20	0.941	0.018	0.015	0.006	0	0	0	0	0	0	0	0	0
0008-R2__with_05pct__s107	280080050107_R02C01	0008-R2	s107	0.05	280080050107_R02C01		20.24	30	0.819	0.046	0.038	0.024	0.001	0	0	0	0.001	0	0.001	0	0
0008-R2__with_05pct__s108	280080050108_R02C01	0008-R2	s108	0.05	280080050108_R02C01		26.99	40	0.565	0.074	0.076	0.062	0.002	0	0.001	0.001	0.003	0.001	0.005	0.001	0.001
0008-R2__with_05pct__s110	280080050110_R02C01	0008-R2	s110	0.05	280080050110_R02C01		33.74	50	0.207	0.077	0.121	0.114	0.008	0.002	0.003	0.002	0.011	0.004	0.016	0.003	0.003
0008-R2__with_05pct__s112	280080050112_R02C01	0008-R2	s112	0.05	280080050112_R02C01		40.49	60	0.055	0.036	0.122	0.123	0.015	0.005	0.006	0.004	0.023	0.011	0.025	0.01	0.01
0121-R3__with_05pct__s107	281210050107_R03C01	0121-R3	s107	0.05	281210050107_R03C01		47.23	70	0.017	0.015	0.106	0.111	0.024	0.012	0.009	0.007	0.034	0.021	0.029	0.019	0.019
0121-R3__with_05pct__s108	281210050108_R03C01	0121-R3	s108	0.05	281210050108_R03C01		53.98	80	0.006	0.006	0.083	0.087	0.037	0.025	0.014	0.01	0.037	0.038	0.029	0.038	0.038
0121-R3__with_05pct__s110	281210050110_R03C01	0121-R3	s110	0.05	281210050110_R03C01		60.73	90	0.002	0.002	0.06	0.066	0.054	0.053	0.016	0.014	0.045	0.054	0.026	0.052	0.052
0121-R3__with_05pct__s112	281210050112_R03C01	0121-R3	s112	0.05	281210050112_R03C01			100	0	0	0	0	0.993	0.001	0	0.002	0	0	0	0	0
0054-R3__with_05pct__s107	280540050107_R03C01	0054-R3	s107	0.05	280540050107_R03C01
0054-R3__with_05pct__s108	280540050108_R03C01	0054-R3	s108	0.05	280540050108_R03C01
0054-R3__with_05pct__s110	280540050110_R03C01	0054-R3	s110	0.05	280540050110_R03C01			0017-R3 x s108
0054-R3__with_05pct__s112	280540050112_R03C01	0054-R3	s112	0.05	280540050112_R03C01		balanced_fraction_normal	fraction_normal	cal. P A_IDH_HG	cal. P OLIGOSARC_IDH	cal. P O_IDH	cal. P A_IDH_LG	cal. P CTRL_HEMI	cal. P CTRL_HYPOTHAL	cal. P PA_CORT	cal. P CTRL_CORPCAL	cal. P DNET	cal. P GG	cal. P PGNT	cal. P HGG_F
								0	0.875	0.001	0.121	0.001	0	0	0	0	0	0	0	0
0017-R3__with_10pct__s107	280170100107_R03C01	0017-R3	s107	0.1	280170100107_R03C01		3.06	5	0.99	0.003	0.003	0.001	0	0	0	0	0	0	0	0
0017-R3__with_10pct__s108	280170100108_R03C01	0017-R3	s108	0.1	280170100108_R03C01		6.11	10	0.984	0.007	0.004	0.001	0	0	0	0	0	0	0	0
0017-R3__with_10pct__s110	280170100110_R03C01	0017-R3	s110	0.1	280170100110_R03C01		12.22	20	0.931	0.036	0.013	0.004	0	0	0	0	0	0	0	0
0017-R3__with_10pct__s112	280170100112_R03C01	0017-R3	s112	0.1	280170100112_R03C01		18.34	30	0.761	0.142	0.035	0.008	0.001	0	0	0	0	0	0.001	0
0008-R2__with_10pct__s107	280080100107_R02C01	0008-R2	s107	0.1	280080100107_R02C01		24.45	40	0.493	0.28	0.058	0.017	0.002	0	0.001	0	0.002	0.001	0.003	0
0008-R2__with_10pct__s108	280080100108_R02C01	0008-R2	s108	0.1	280080100108_R02C01		30.56	50	0.25	0.343	0.08	0.023	0.004	0	0.002	0.001	0.004	0.002	0.007	0.001
0008-R2__with_10pct__s110	280080100110_R02C01	0008-R2	s110	0.1	280080100110_R02C01		36.67	60	0.091	0.217	0.075	0.039	0.008	0.001	0.009	0.002	0.011	0.004	0.02	0.002
0008-R2__with_10pct__s112	280080100112_R02C01	0008-R2	s112	0.1	280080100112_R02C01		42.79	70	0.029	0.088	0.055	0.042	0.011	0.002	0.028	0.002	0.02	0.009	0.032	0.003
0121-R3__with_10pct__s107	281210100107_R03C01	0121-R3	s107	0.1	281210100107_R03C01		48.9	80	0.01	0.035	0.034	0.039	0.012	0.003	0.088	0.003	0.035	0.014	0.04	0.004
0121-R3__with_10pct__s108	281210100108_R03C01	0121-R3	s108	0.1	281210100108_R03C01		55.01	90	0.004	0.012	0.02	0.033	0.011	0.003	0.197	0.003	0.039	0.021	0.038	0.004
0121-R3__with_10pct__s110	281210100110_R03C01	0121-R3	s110	0.1	281210100110_R03C01			100	0	0	0.011	0.01	0.328	0.147	0.089	0.004	0.072	0.024	0.003	0.001
0121-R3__with_10pct__s112	281210100112_R03C01	0121-R3	s112	0.1	281210100112_R03C01
0054-R3__with_10pct__s107	280540100107_R03C01	0054-R3	s107	0.1	280540100107_R03C01
0054-R3__with_10pct__s108	280540100108_R03C01	0054-R3	s108	0.1	280540100108_R03C01			0017-R3 x s110
0054-R3__with_10pct__s110	280540100110_R03C01	0054-R3	s110	0.1	280540100110_R03C01		balanced_fraction_normal	fraction_normal	cal. P A_IDH_HG	cal. P OLIGOSARC_IDH	cal. P O_IDH	cal. P A_IDH_LG	cal. P CTRL_HEMI	cal. P CTRL_HYPOTHAL	cal. P PA_CORT	cal. P CTRL_CORPCAL	cal. P DNET	cal. P GG	cal. P PGNT	cal. P HGG_F
0054-R3__with_10pct__s112	280540100112_R03C01	0054-R3	s112	0.1	280540100112_R03C01			0	0.875	0.001	0.121	0.001	0	0	0	0	0	0	0	0
							3.26	5	0.991	0.003	0.003	0.001	0	0	0	0	0	0	0	0
0017-R3__with_20pct__s107	280170200107_R03C01	0017-R3	s107	0.2	280170200107_R03C01		6.51	10	0.985	0.005	0.004	0.001	0	0	0	0	0	0	0	0
0017-R3__with_20pct__s108	280170200108_R03C01	0017-R3	s108	0.2	280170200108_R03C01		13.02	20	0.941	0.026	0.013	0.004	0	0	0	0	0	0	0	0
0017-R3__with_20pct__s110	280170200110_R03C01	0017-R3	s110	0.2	280170200110_R03C01		19.54	30	0.786	0.104	0.036	0.012	0.001	0	0	0	0.001	0	0.001	0
0017-R3__with_20pct__s112	280170200112_R03C01	0017-R3	s112	0.2	280170200112_R03C01		26.05	40	0.513	0.204	0.061	0.03	0.002	0	0.001	0	0.003	0.001	0.004	0
0008-R2__with_20pct__s107	280080200107_R02C01	0008-R2	s107	0.2	280080200107_R02C01		32.56	50	0.178	0.211	0.074	0.049	0.007	0.001	0.003	0.001	0.01	0.003	0.016	0.001
0008-R2__with_20pct__s108	280080200108_R02C01	0008-R2	s108	0.2	280080200108_R02C01		39.07	60	0.068	0.118	0.062	0.058	0.013	0.001	0.009	0.002	0.029	0.006	0.03	0.002
0008-R2__with_20pct__s110	280080200110_R02C01	0008-R2	s110	0.2	280080200110_R02C01		45.59	70	0.02	0.048	0.036	0.049	0.017	0.002	0.024	0.002	0.052	0.012	0.049	0.002
0008-R2__with_20pct__s112	280080200112_R02C01	0008-R2	s112	0.2	280080200112_R02C01		52.1	80	0.007	0.014	0.018	0.041	0.023	0.002	0.065	0.002	0.08	0.02	0.06	0.002
0121-R3__with_20pct__s107	281210200107_R03C01	0121-R3	s107	0.2	281210200107_R03C01		58.61	90	0.003	0.006	0.011	0.033	0.031	0.002	0.133	0.002	0.108	0.03	0.059	0.002
0121-R3__with_20pct__s108	281210200108_R03C01	0121-R3	s108	0.2	281210200108_R03C01			100	0	0	0	0	0.995	0	0	0	0.001	0	0	0
0121-R3__with_20pct__s110	281210200110_R03C01	0121-R3	s110	0.2	281210200110_R03C01
0121-R3__with_20pct__s112	281210200112_R03C01	0121-R3	s112	0.2	281210200112_R03C01
0054-R3__with_20pct__s107	280540200107_R03C01	0054-R3	s107	0.2	280540200107_R03C01			0017-R3 x s112
0054-R3__with_20pct__s108	280540200108_R03C01	0054-R3	s108	0.2	280540200108_R03C01		balanced_fraction_normal	fraction_normal	cal. P A_IDH_HG	cal. P OLIGOSARC_IDH	cal. P O_IDH	cal. P A_IDH_LG	cal. P CTRL_HEMI	cal. P CTRL_HYPOTHAL	cal. P PA_CORT	cal. P CTRL_CORPCAL	cal. P DNET	cal. P GG	cal. P PGNT	cal. P HGG_F
0054-R3__with_20pct__s110	280540200110_R03C01	0054-R3	s110	0.2	280540200110_R03C01			0	0.875	0.001	0.121	0.001	0	0	0	0	0	0	0	0
0054-R3__with_20pct__s112	280540200112_R03C01	0054-R3	s112	0.2	280540200112_R03C01		3.86	5	0.99	0.003	0.003	0.001	0	0	0	0	0	0	0	0
							7.71	10	0.982	0.008	0.004	0.001	0	0	0	0	0	0	0	0
0017-R3__with_30pct__s107	280170300107_R03C01	0017-R3	s107	0.3	280170300107_R03C01		15.42	20	0.91	0.054	0.016	0.003	0	0	0	0	0	0	0	0
0017-R3__with_30pct__s108	280170300108_R03C01	0017-R3	s108	0.3	280170300108_R03C01		23.14	30	0.669	0.238	0.041	0.005	0	0	0	0	0	0	0.001	0
0017-R3__with_30pct__s110	280170300110_R03C01	0017-R3	s110	0.3	280170300110_R03C01		30.85	40	0.38	0.422	0.062	0.01	0.002	0	0.001	0	0.001	0.001	0.002	0
0017-R3__with_30pct__s112	280170300112_R03C01	0017-R3	s112	0.3	280170300112_R03C01		38.56	50	0.154	0.467	0.074	0.015	0.006	0	0.002	0.001	0.005	0.002	0.007	0.001
0008-R2__with_30pct__s107	280080300107_R02C01	0008-R2	s107	0.3	280080300107_R02C01		46.27	60	0.053	0.268	0.065	0.021	0.019	0.001	0.011	0.001	0.017	0.007	0.016	0.001
0008-R2__with_30pct__s108	280080300108_R02C01	0008-R2	s108	0.3	280080300108_R02C01		53.99	70	0.02	0.103	0.039	0.021	0.042	0.002	0.039	0.002	0.033	0.019	0.023	0.002
0008-R2__with_30pct__s110	280080300110_R02C01	0008-R2	s110	0.3	280080300110_R02C01		61.7	80	0.008	0.026	0.017	0.016	0.077	0.002	0.081	0.002	0.039	0.045	0.023	0.002
0008-R2__with_30pct__s112	280080300112_R02C01	0008-R2	s112	0.3	280080300112_R02C01		69.41	90	0.004	0.008	0.008	0.013	0.119	0.002	0.104	0.001	0.038	0.085	0.018	0.001
0121-R3__with_30pct__s107	281210300107_R03C01	0121-R3	s107	0.3	281210300107_R03C01			100	0	0	0	0	0.944	0	0.001	0	0.002	0.003	0.001	0
0121-R3__with_30pct__s108	281210300108_R03C01	0121-R3	s108	0.3	281210300108_R03C01
0121-R3__with_30pct__s110	281210300110_R03C01	0121-R3	s110	0.3	281210300110_R03C01
0121-R3__with_30pct__s112	281210300112_R03C01	0121-R3	s112	0.3	281210300112_R03C01			0008-R2 x s107
0054-R3__with_30pct__s107	280540300107_R03C01	0054-R3	s107	0.3	280540300107_R03C01		balanced_fraction_normal	fraction_normal	cal. P A_IDH_HG	cal. P OLIGOSARC_IDH	cal. P O_IDH	cal. P A_IDH_LG	cal. P CTRL_HEMI	cal. P CTRL_HYPOTHAL	cal. P PA_CORT	cal. P CTRL_CORPCAL	cal. P DNET	cal. P GG	cal. P PGNT	cal. P HGG_F
0054-R3__with_30pct__s108	280540300108_R03C01	0054-R3	s108	0.3	280540300108_R03C01			0	0.938	0.021	0.004	0.001	0	0	0	0	0	0	0	0
0054-R3__with_30pct__s110	280540300110_R03C01	0054-R3	s110	0.3	280540300110_R03C01		3.83	5	0.951	0.011	0.025	0.002	0	0	0	0	0	0	0	0
0054-R3__with_30pct__s112	280540300112_R03C01	0054-R3	s112	0.3	280540300112_R03C01		7.67	10	0.925	0.019	0.034	0.004	0	0	0	0	0	0	0	0
							15.33	20	0.823	0.055	0.063	0.012	0.001	0	0	0	0	0	0	0
0017-R3__with_40pct__s107	280170400107_R03C01	0017-R3	s107	0.4	280170400107_R03C01		23	30	0.555	0.127	0.152	0.031	0.002	0	0	0.001	0.002	0.001	0.002	0
0017-R3__with_40pct__s108	280170400108_R03C01	0017-R3	s108	0.4	280170400108_R03C01		30.66	40	0.263	0.152	0.238	0.061	0.006	0.001	0.001	0.002	0.005	0.002	0.005	0.001
0017-R3__with_40pct__s110	280170400110_R03C01	0017-R3	s110	0.4	280170400110_R03C01		38.33	50	0.075	0.092	0.251	0.084	0.017	0.005	0.003	0.005	0.012	0.005	0.012	0.005
0017-R3__with_40pct__s112	280170400112_R03C01	0017-R3	s112	0.4	280170400112_R03C01		45.99	60	0.02	0.033	0.2	0.083	0.037	0.017	0.005	0.01	0.023	0.012	0.016	0.016
0008-R2__with_40pct__s107	280080400107_R02C01	0008-R2	s107	0.4	280080400107_R02C01		53.66	70	0.006	0.011	0.134	0.072	0.064	0.039	0.008	0.016	0.034	0.021	0.017	0.024
0008-R2__with_40pct__s108	280080400108_R02C01	0008-R2	s108	0.4	280080400108_R02C01		61.32	80	0.002	0.004	0.082	0.054	0.112	0.085	0.009	0.022	0.043	0.031	0.014	0.028
0008-R2__with_40pct__s110	280080400110_R02C01	0008-R2	s110	0.4	280080400110_R02C01		68.99	90	0.001	0.001	0.052	0.04	0.17	0.142	0.009	0.03	0.047	0.035	0.011	0.022
0008-R2__with_40pct__s112	280080400112_R02C01	0008-R2	s112	0.4	280080400112_R02C01			100	0	0	0	0	0.993	0.001	0	0.002	0	0	0	0
0121-R3__with_40pct__s107	281210400107_R03C01	0121-R3	s107	0.4	281210400107_R03C01
0121-R3__with_40pct__s108	281210400108_R03C01	0121-R3	s108	0.4	281210400108_R03C01
0121-R3__with_40pct__s110	281210400110_R03C01	0121-R3	s110	0.4	281210400110_R03C01			0008-R2 x s108
0121-R3__with_40pct__s112	281210400112_R03C01	0121-R3	s112	0.4	281210400112_R03C01		balanced_fraction_normal	fraction_normal	cal. P A_IDH_HG	cal. P OLIGOSARC_IDH	cal. P O_IDH	cal. P A_IDH_LG	cal. P CTRL_HEMI	cal. P CTRL_HYPOTHAL	cal. P PA_CORT	cal. P CTRL_CORPCAL	cal. P DNET	cal. P GG	cal. P PGNT	cal. P HGG_F
0054-R3__with_40pct__s107	280540400107_R03C01	0054-R3	s107	0.4	280540400107_R03C01			0	0.938	0.021	0.004	0.001	0	0	0	0	0	0	0	0
0054-R3__with_40pct__s108	280540400108_R03C01	0054-R3	s108	0.4	280540400108_R03C01		3.47	5	0.954	0.013	0.021	0.002	0	0	0	0	0	0	0	0
0054-R3__with_40pct__s110	280540400110_R03C01	0054-R3	s110	0.4	280540400110_R03C01		6.94	10	0.922	0.028	0.03	0.003	0	0	0	0	0	0	0	0
0054-R3__with_40pct__s112	280540400112_R03C01	0054-R3	s112	0.4	280540400112_R03C01		13.89	20	0.755	0.135	0.06	0.006	0	0	0	0	0	0	0	0
							20.83	30	0.471	0.32	0.102	0.011	0.001	0	0	0	0.001	0	0.001	0
0017-R3__with_50pct__s107	280170500107_R03C01	0017-R3	s107	0.5	280170500107_R03C01		27.77	40	0.208	0.485	0.127	0.014	0.003	0	0.001	0.001	0.002	0.001	0.003	0
0017-R3__with_50pct__s108	280170500108_R03C01	0017-R3	s108	0.5	280170500108_R03C01		34.72	50	0.08	0.476	0.131	0.02	0.006	0.001	0.002	0.001	0.004	0.002	0.007	0.001
0017-R3__with_50pct__s110	280170500110_R03C01	0017-R3	s110	0.5	280170500110_R03C01		41.66	60	0.033	0.261	0.12	0.034	0.014	0.003	0.007	0.002	0.013	0.004	0.016	0.002
0017-R3__with_50pct__s112	280170500112_R03C01	0017-R3	s112	0.5	280170500112_R03C01		48.6	70	0.011	0.083	0.08	0.042	0.019	0.006	0.026	0.004	0.025	0.01	0.026	0.004
0008-R2__with_50pct__s107	280080500107_R02C01	0008-R2	s107	0.5	280080500107_R02C01		55.55	80	0.005	0.026	0.049	0.041	0.021	0.009	0.082	0.004	0.036	0.018	0.031	0.006
0008-R2__with_50pct__s108	280080500108_R02C01	0008-R2	s108	0.5	280080500108_R02C01		62.49	90	0.002	0.008	0.028	0.036	0.019	0.011	0.187	0.004	0.043	0.03	0.029	0.007
0008-R2__with_50pct__s110	280080500110_R02C01	0008-R2	s110	0.5	280080500110_R02C01			100	0	0	0.011	0.01	0.328	0.147	0.089	0.004	0.072	0.024	0.003	0.001
0008-R2__with_50pct__s112	280080500112_R02C01	0008-R2	s112	0.5	280080500112_R02C01
0121-R3__with_50pct__s107	281210500107_R03C01	0121-R3	s107	0.5	281210500107_R03C01
0121-R3__with_50pct__s108	281210500108_R03C01	0121-R3	s108	0.5	281210500108_R03C01			0008-R2 x s110
0121-R3__with_50pct__s110	281210500110_R03C01	0121-R3	s110	0.5	281210500110_R03C01		balanced_fraction_normal	fraction_normal	cal. P A_IDH_HG	cal. P OLIGOSARC_IDH	cal. P O_IDH	cal. P A_IDH_LG	cal. P CTRL_HEMI	cal. P CTRL_HYPOTHAL	cal. P PA_CORT	cal. P CTRL_CORPCAL	cal. P DNET	cal. P GG	cal. P PGNT	cal. P HGG_F
0121-R3__with_50pct__s112	281210500112_R03C01	0121-R3	s112	0.5	281210500112_R03C01			0	0.938	0.021	0.004	0.001	0	0	0	0	0	0	0	0
0054-R3__with_50pct__s107	280540500107_R03C01	0054-R3	s107	0.5	280540500107_R03C01		3.7	5	0.954	0.012	0.022	0.002	0	0	0	0	0	0	0	0
0054-R3__with_50pct__s108	280540500108_R03C01	0054-R3	s108	0.5	280540500108_R03C01		7.4	10	0.931	0.023	0.027	0.004	0	0	0	0	0	0	0	0
0054-R3__with_50pct__s110	280540500110_R03C01	0054-R3	s110	0.5	280540500110_R03C01		14.8	20	0.812	0.089	0.053	0.008	0	0	0	0	0	0	0	0
0054-R3__with_50pct__s112	280540500112_R03C01	0054-R3	s112	0.5	280540500112_R03C01		22.19	30	0.525	0.259	0.102	0.014	0.002	0	0	0	0.001	0	0.002	0
							29.59	40	0.209	0.43	0.132	0.021	0.004	0	0.001	0.001	0.003	0.001	0.004	0
0017-R3__with_60pct__s107	280170600107_R03C01	0017-R3	s107	0.6	280170600107_R03C01		36.99	50	0.073	0.34	0.121	0.033	0.012	0.001	0.002	0.001	0.013	0.002	0.012	0.001
0017-R3__with_60pct__s108	280170600108_R03C01	0017-R3	s108	0.6	280170600108_R03C01		44.39	60	0.023	0.134	0.083	0.044	0.03	0.003	0.008	0.002	0.036	0.007	0.028	0.002
0017-R3__with_60pct__s110	280170600110_R03C01	0017-R3	s110	0.6	280170600110_R03C01		51.78	70	0.008	0.043	0.047	0.043	0.049	0.004	0.02	0.003	0.073	0.012	0.045	0.003
0017-R3__with_60pct__s112	280170600112_R03C01	0017-R3	s112	0.6	280170600112_R03C01		59.18	80	0.003	0.013	0.025	0.038	0.069	0.006	0.055	0.003	0.105	0.023	0.053	0.003
0008-R2__with_60pct__s107	280080600107_R02C01	0008-R2	s107	0.6	280080600107_R02C01		66.58	90	0.002	0.004	0.014	0.031	0.088	0.006	0.113	0.002	0.13	0.034	0.049	0.002
0008-R2__with_60pct__s108	280080600108_R02C01	0008-R2	s108	0.6	280080600108_R02C01			100	0	0	0	0	0.995	0	0	0	0.001	0	0	0
0008-R2__with_60pct__s110	280080600110_R02C01	0008-R2	s110	0.6	280080600110_R02C01
0008-R2__with_60pct__s112	280080600112_R02C01	0008-R2	s112	0.6	280080600112_R02C01
0121-R3__with_60pct__s107	281210600107_R03C01	0121-R3	s107	0.6	281210600107_R03C01			0008-R2 x s112
0121-R3__with_60pct__s108	281210600108_R03C01	0121-R3	s108	0.6	281210600108_R03C01		balanced_fraction_normal	fraction_normal	cal. P A_IDH_HG	cal. P OLIGOSARC_IDH	cal. P O_IDH	cal. P A_IDH_LG	cal. P CTRL_HEMI	cal. P CTRL_HYPOTHAL	cal. P PA_CORT	cal. P CTRL_CORPCAL	cal. P DNET	cal. P GG	cal. P PGNT	cal. P HGG_F
0121-R3__with_60pct__s110	281210600110_R03C01	0121-R3	s110	0.6	281210600110_R03C01			0	0.938	0.021	0.004	0.001	0	0	0	0	0	0	0	0
0121-R3__with_60pct__s112	281210600112_R03C01	0121-R3	s112	0.6	281210600112_R03C01		4.38	5	0.954	0.013	0.021	0.002	0	0	0	0	0	0	0	0
0054-R3__with_60pct__s107	280540600107_R03C01	0054-R3	s107	0.6	280540600107_R03C01		8.76	10	0.924	0.032	0.027	0.003	0	0	0	0	0	0	0	0
0054-R3__with_60pct__s108	280540600108_R03C01	0054-R3	s108	0.6	280540600108_R03C01		17.52	20	0.733	0.167	0.057	0.005	0	0	0	0	0	0	0	0
0054-R3__with_60pct__s110	280540600110_R03C01	0054-R3	s110	0.6	280540600110_R03C01		26.28	30	0.337	0.489	0.091	0.006	0.001	0	0	0	0.001	0	0.001	0
0054-R3__with_60pct__s112	280540600112_R03C01	0054-R3	s112	0.6	280540600112_R03C01		35.04	40	0.103	0.65	0.098	0.007	0.003	0	0.001	0	0.002	0.001	0.003	0
							43.8	50	0.042	0.548	0.095	0.011	0.011	0.001	0.003	0.001	0.008	0.002	0.007	0
0017-R3__with_70pct__s107	280170700107_R03C01	0017-R3	s107	0.7	280170700107_R03C01		52.57	60	0.018	0.219	0.063	0.021	0.038	0.002	0.013	0.002	0.028	0.007	0.019	0.001
0017-R3__with_70pct__s108	280170700108_R03C01	0017-R3	s108	0.7	280170700108_R03C01		61.33	70	0.008	0.063	0.032	0.019	0.087	0.002	0.038	0.002	0.042	0.019	0.025	0.001
0017-R3__with_70pct__s110	280170700110_R03C01	0017-R3	s110	0.7	280170700110_R03C01		70.09	80	0.004	0.015	0.013	0.014	0.143	0.002	0.071	0.002	0.045	0.049	0.021	0.001
0017-R3__with_70pct__s112	280170700112_R03C01	0017-R3	s112	0.7	280170700112_R03C01		78.85	90	0.002	0.004	0.006	0.01	0.187	0.002	0.08	0.001	0.036	0.087	0.015	0.001
0008-R2__with_70pct__s107	280080700107_R02C01	0008-R2	s107	0.7	280080700107_R02C01			100	0	0	0	0	0.944	0	0.001	0	0.002	0.003	0.001	0
0008-R2__with_70pct__s108	280080700108_R02C01	0008-R2	s108	0.7	280080700108_R02C01
0008-R2__with_70pct__s110	280080700110_R02C01	0008-R2	s110	0.7	280080700110_R02C01
0008-R2__with_70pct__s112	280080700112_R02C01	0008-R2	s112	0.7	280080700112_R02C01			0054-R3 x s107
0121-R3__with_70pct__s107	281210700107_R03C01	0121-R3	s107	0.7	281210700107_R03C01		balanced_fraction_normal	fraction_normal	cal. P A_IDH_HG	cal. P OLIGOSARC_IDH	cal. P O_IDH	cal. P A_IDH_LG	cal. P CTRL_HEMI	cal. P CTRL_HYPOTHAL	cal. P PA_CORT	cal. P CTRL_CORPCAL	cal. P DNET	cal. P GG	cal. P PGNT	cal. P HGG_F
0121-R3__with_70pct__s108	281210700108_R03C01	0121-R3	s108	0.7	281210700108_R03C01			0	0.708	0.251	0.025	0	0	0	0	0	0	0	0	0
0121-R3__with_70pct__s110	281210700110_R03C01	0121-R3	s110	0.7	281210700110_R03C01		1.69	5	0.793	0.053	0.115	0.015	0	0	0	0	0	0	0	0
0121-R3__with_70pct__s112	281210700112_R03C01	0121-R3	s112	0.7	281210700112_R03C01		3.37	10	0.751	0.073	0.127	0.017	0	0	0	0	0	0	0	0
0054-R3__with_70pct__s107	280540700107_R03C01	0054-R3	s107	0.7	280540700107_R03C01		6.74	20	0.642	0.105	0.159	0.03	0.001	0	0	0	0.001	0	0.001	0
0054-R3__with_70pct__s108	280540700108_R03C01	0054-R3	s108	0.7	280540700108_R03C01		10.12	30	0.527	0.125	0.178	0.056	0.002	0	0	0	0.002	0.001	0.001	0
0054-R3__with_70pct__s110	280540700110_R03C01	0054-R3	s110	0.7	280540700110_R03C01		13.49	40	0.388	0.137	0.209	0.082	0.004	0	0.001	0.001	0.004	0.001	0.002	0
0054-R3__with_70pct__s112	280540700112_R03C01	0054-R3	s112	0.7	280540700112_R03C01		16.86	50	0.255	0.133	0.24	0.099	0.007	0.001	0.002	0.001	0.007	0.003	0.004	0.001
							20.23	60	0.141	0.099	0.246	0.123	0.015	0.003	0.003	0.002	0.012	0.005	0.006	0.002
0017-R3__with_80pct__s107	280170800107_R03C01	0017-R3	s107	0.8	280170800107_R03C01		23.6	70	0.087	0.075	0.233	0.136	0.025	0.005	0.004	0.003	0.018	0.007	0.008	0.003
0017-R3__with_80pct__s108	280170800108_R03C01	0017-R3	s108	0.8	280170800108_R03C01		26.98	80	0.049	0.052	0.213	0.131	0.04	0.009	0.005	0.004	0.025	0.011	0.009	0.005
0017-R3__with_80pct__s110	280170800110_R03C01	0017-R3	s110	0.8	280170800110_R03C01		30.35	90	0.027	0.035	0.184	0.122	0.059	0.015	0.007	0.006	0.033	0.016	0.01	0.006
0017-R3__with_80pct__s112	280170800112_R03C01	0017-R3	s112	0.8	280170800112_R03C01			100	0	0	0	0	0.993	0.001	0	0.002	0	0	0	0
0008-R2__with_80pct__s107	280080800107_R02C01	0008-R2	s107	0.8	280080800107_R02C01
0008-R2__with_80pct__s108	280080800108_R02C01	0008-R2	s108	0.8	280080800108_R02C01
0008-R2__with_80pct__s110	280080800110_R02C01	0008-R2	s110	0.8	280080800110_R02C01			0054-R3 x s108
0008-R2__with_80pct__s112	280080800112_R02C01	0008-R2	s112	0.8	280080800112_R02C01		balanced_fraction_normal	fraction_normal	cal. P A_IDH_HG	cal. P OLIGOSARC_IDH	cal. P O_IDH	cal. P A_IDH_LG	cal. P CTRL_HEMI	cal. P CTRL_HYPOTHAL	cal. P PA_CORT	cal. P CTRL_CORPCAL	cal. P DNET	cal. P GG	cal. P PGNT	cal. P HGG_F
0121-R3__with_80pct__s107	281210800107_R03C01	0121-R3	s107	0.8	281210800107_R03C01			0	0.708	0.251	0.025	0	0	0	0	0	0	0	0	0
0121-R3__with_80pct__s108	281210800108_R03C01	0121-R3	s108	0.8	281210800108_R03C01		1.53	5	0.795	0.074	0.098	0.012	0	0	0	0	0	0	0	0
0121-R3__with_80pct__s110	281210800110_R03C01	0121-R3	s110	0.8	281210800110_R03C01		3.05	10	0.753	0.119	0.093	0.011	0	0	0	0	0	0	0	0
0121-R3__with_80pct__s112	281210800112_R03C01	0121-R3	s112	0.8	281210800112_R03C01		6.11	20	0.594	0.249	0.104	0.012	0.001	0	0	0	0	0	0	0
0054-R3__with_80pct__s107	280540800107_R03C01	0054-R3	s107	0.8	280540800107_R03C01		9.16	30	0.437	0.398	0.098	0.01	0.001	0	0	0	0.001	0	0.001	0
0054-R3__with_80pct__s108	280540800108_R03C01	0054-R3	s108	0.8	280540800108_R03C01		12.22	40	0.277	0.546	0.096	0.01	0.001	0	0	0	0.001	0	0.001	0
0054-R3__with_80pct__s110	280540800110_R03C01	0054-R3	s110	0.8	280540800110_R03C01		15.27	50	0.172	0.641	0.095	0.007	0.002	0	0.001	0	0.001	0.001	0.001	0
0054-R3__with_80pct__s112	280540800112_R03C01	0054-R3	s112	0.8	280540800112_R03C01		18.33	60	0.106	0.682	0.093	0.007	0.002	0	0.001	0	0.002	0.001	0.002	0
							21.38	70	0.089	0.629	0.101	0.009	0.004	0	0.003	0	0.004	0.002	0.003	0
0017-R3__with_90pct__s107	280170900107_R03C01	0017-R3	s107	0.9	280170900107_R03C01		24.44	80	0.067	0.559	0.107	0.012	0.006	0.001	0.006	0.001	0.007	0.003	0.004	0.001
0017-R3__with_90pct__s108	280170900108_R03C01	0017-R3	s108	0.9	280170900108_R03C01		27.49	90	0.052	0.455	0.109	0.015	0.01	0.001	0.013	0.001	0.012	0.006	0.006	0.001
0017-R3__with_90pct__s110	280170900110_R03C01	0017-R3	s110	0.9	280170900110_R03C01			100	0	0	0.011	0.01	0.328	0.147	0.089	0.004	0.072	0.024	0.003	0.001
0017-R3__with_90pct__s112	280170900112_R03C01	0017-R3	s112	0.9	280170900112_R03C01
0008-R2__with_90pct__s107	280080900107_R02C01	0008-R2	s107	0.9	280080900107_R02C01
0008-R2__with_90pct__s108	280080900108_R02C01	0008-R2	s108	0.9	280080900108_R02C01			0054-R3 x s110
0008-R2__with_90pct__s110	280080900110_R02C01	0008-R2	s110	0.9	280080900110_R02C01		balanced_fraction_normal	fraction_normal	cal. P A_IDH_HG	cal. P OLIGOSARC_IDH	cal. P O_IDH	cal. P A_IDH_LG	cal. P CTRL_HEMI	cal. P CTRL_HYPOTHAL	cal. P PA_CORT	cal. P CTRL_CORPCAL	cal. P DNET	cal. P GG	cal. P PGNT	cal. P HGG_F
0008-R2__with_90pct__s112	280080900112_R02C01	0008-R2	s112	0.9	280080900112_R02C01			0	0.708	0.251	0.025	0	0	0	0	0	0	0	0	0
0121-R3__with_90pct__s107	281210900107_R03C01	0121-R3	s107	0.9	281210900107_R03C01		1.63	5	0.784	0.068	0.112	0.013	0	0	0	0	0	0	0	0
0121-R3__with_90pct__s108	281210900108_R03C01	0121-R3	s108	0.9	281210900108_R03C01		3.25	10	0.74	0.112	0.106	0.013	0	0	0	0	0	0	0	0
0121-R3__with_90pct__s110	281210900110_R03C01	0121-R3	s110	0.9	281210900110_R03C01		6.51	20	0.59	0.225	0.121	0.014	0.001	0	0	0	0.001	0	0	0
0121-R3__with_90pct__s112	281210900112_R03C01	0121-R3	s112	0.9	281210900112_R03C01		9.76	30	0.454	0.345	0.11	0.015	0.001	0	0	0	0.001	0	0.001	0
0054-R3__with_90pct__s107	280540900107_R03C01	0054-R3	s107	0.9	280540900107_R03C01		13.02	40	0.302	0.452	0.119	0.015	0.002	0	0.001	0	0.002	0.001	0.001	0
0054-R3__with_90pct__s108	280540900108_R03C01	0054-R3	s108	0.9	280540900108_R03C01		16.27	50	0.188	0.53	0.111	0.016	0.004	0	0.001	0	0.003	0.001	0.002	0
0054-R3__with_90pct__s110	280540900110_R03C01	0054-R3	s110	0.9	280540900110_R03C01		19.53	60	0.122	0.503	0.124	0.018	0.007	0	0.002	0.001	0.006	0.002	0.004	0
0054-R3__with_90pct__s112	280540900112_R03C01	0054-R3	s112	0.9	280540900112_R03C01		22.78	70	0.086	0.439	0.122	0.021	0.012	0.001	0.004	0.001	0.011	0.004	0.007	0.001
							26.04	80	0.06	0.369	0.117	0.021	0.019	0.001	0.007	0.001	0.018	0.007	0.009	0.001
							29.29	90	0.042	0.263	0.107	0.025	0.03	0.002	0.013	0.002	0.028	0.012	0.013	0.001
								100	0	0	0	0	0.995	0	0	0	0.001	0	0	0
								0054-R3 x s112
							balanced_fraction_normal	fraction_normal	cal. P A_IDH_HG	cal. P OLIGOSARC_IDH	cal. P O_IDH	cal. P A_IDH_LG	cal. P CTRL_HEMI	cal. P CTRL_HYPOTHAL	cal. P PA_CORT	cal. P CTRL_CORPCAL	cal. P DNET	cal. P GG	cal. P PGNT	cal. P HGG_F
								0	0.708	0.251	0.025	0	0	0	0	0	0	0	0	0
							1.93	5	0.778	0.084	0.106	0.01	0	0	0	0	0	0	0	0
							3.85	10	0.697	0.163	0.105	0.01	0	0	0	0	0	0	0	0
							7.71	20	0.464	0.38	0.112	0.007	0.001	0	0	0	0	0	0	0
							11.56	30	0.292	0.561	0.097	0.005	0.001	0	0	0	0.001	0	0	0
							15.42	40	0.158	0.714	0.077	0.004	0.001	0	0	0	0.001	0	0	0
							19.27	50	0.094	0.775	0.07	0.003	0.002	0	0	0	0.001	0	0.001	0
							23.13	60	0.058	0.799	0.068	0.003	0.003	0	0.001	0	0.001	0.001	0.001	0
							26.98	70	0.039	0.791	0.068	0.002	0.005	0	0.001	0	0.002	0.001	0.001	0
							30.83	80	0.032	0.751	0.068	0.003	0.008	0	0.002	0	0.003	0.002	0.002	0
							34.69	90	0.028	0.663	0.069	0.003	0.016	0	0.004	0.001	0.006	0.005	0.003	0
								100	0	0	0	0	0.944	0	0.001	0	0.002	0.003	0.001	0
								0121-R3 x s107
								fraction_normal	cal. P A_IDH_HG	cal. P OLIGOSARC_IDH	cal. P O_IDH	cal. P A_IDH_LG	cal. P CTRL_HEMI	cal. P CTRL_HYPOTHAL	cal. P PA_CORT	cal. P CTRL_CORPCAL	cal. P DNET	cal. P GG	cal. P PGNT	cal. P HGG_F
								0	0.969	0.006	0.017	0.001	0	0	0	0	0	0	0	0
							2.05	5	0.904	0.001	0.092	0.001	0	0	0	0	0	0	0	0
							4.09	10	0.931	0.001	0.066	0.001	0	0	0	0	0	0	0	0
							8.18	20	0.94	0.001	0.054	0.002	0	0	0	0	0	0	0	0
							12.28	30	0.919	0.003	0.069	0.004	0	0	0	0	0	0	0	0
							16.37	40	0.854	0.008	0.116	0.008	0	0	0	0	0	0	0	0
							20.46	50	0.746	0.021	0.182	0.02	0	0	0	0	0	0	0	0
							24.55	60	0.538	0.039	0.298	0.048	0.001	0	0	0	0.002	0	0.001	0
							28.65	70	0.329	0.05	0.378	0.079	0.004	0.001	0.001	0.001	0.004	0.001	0.002	0.001
							32.74	80	0.174	0.051	0.415	0.096	0.009	0.002	0.002	0.002	0.008	0.003	0.004	0.002
							36.83	90	0.085	0.047	0.376	0.107	0.02	0.006	0.003	0.003	0.016	0.006	0.006	0.003
								100	0	0	0	0	0.993	0.001	0	0.002	0	0	0	0
								0121-R3 x s108
								fraction_normal	cal. P A_IDH_HG	cal. P OLIGOSARC_IDH	cal. P O_IDH	cal. P A_IDH_LG	cal. P CTRL_HEMI	cal. P CTRL_HYPOTHAL	cal. P PA_CORT	cal. P CTRL_CORPCAL	cal. P DNET	cal. P GG	cal. P PGNT	cal. P HGG_F
								0	0.969	0.006	0.017	0.001	0	0	0	0	0	0	0	0
							1.85	5	0.912	0.001	0.084	0.001	0	0	0	0	0	0	0	0
							3.71	10	0.953	0.001	0.044	0.001	0	0	0	0	0	0	0	0
							7.41	20	0.955	0.003	0.039	0.001	0	0	0	0	0	0	0	0
							11.12	30	0.943	0.011	0.042	0.001	0	0	0	0	0	0	0	0
							14.83	40	0.894	0.036	0.06	0.002	0	0	0	0	0	0	0	0
							18.53	50	0.752	0.126	0.101	0.004	0	0	0	0	0	0	0	0
							22.24	60	0.531	0.294	0.137	0.005	0	0	0	0	0	0	0	0
							25.95	70	0.348	0.419	0.167	0.007	0.001	0	0	0	0.001	0	0.001	0
							29.65	80	0.191	0.521	0.178	0.008	0.002	0	0.001	0	0.002	0.001	0.001	0
							33.36	90	0.11	0.529	0.178	0.011	0.004	0	0.003	0.001	0.004	0.001	0.003	0
								100	0	0	0.011	0.01	0.328	0.147	0.089	0.004	0.072	0.024	0.003	0.001
								0121-R3 x s110
								fraction_normal	cal. P A_IDH_HG	cal. P OLIGOSARC_IDH	cal. P O_IDH	cal. P A_IDH_LG	cal. P CTRL_HEMI	cal. P CTRL_HYPOTHAL	cal. P PA_CORT	cal. P CTRL_CORPCAL	cal. P DNET	cal. P GG	cal. P PGNT	cal. P HGG_F
								0	0.969	0.006	0.017	0.001	0	0	0	0	0	0	0	0
							1.97	5	0.91	0.001	0.086	0.001	0	0	0	0	0	0	0	0
							3.95	10	0.94	0.001	0.057	0.001	0	0	0	0	0	0	0	0
							7.9	20	0.952	0.003	0.042	0.001	0	0	0	0	0	0	0	0
							11.85	30	0.939	0.008	0.048	0.002	0	0	0	0	0	0	0	0
							15.8	40	0.877	0.031	0.079	0.003	0	0	0	0	0	0	0	0
							19.75	50	0.772	0.09	0.108	0.006	0	0	0	0	0	0	0	0
							23.7	60	0.559	0.219	0.158	0.009	0.001	0	0	0	0.001	0	0.001	0
							27.65	70	0.356	0.327	0.181	0.015	0.003	0	0.001	0	0.002	0.001	0.002	0
							31.6	80	0.21	0.384	0.175	0.019	0.006	0	0.002	0.001	0.006	0.001	0.004	0
							35.54	90	0.125	0.324	0.162	0.027	0.012	0.001	0.005	0.001	0.015	0.003	0.007	0.001
								100	0	0	0	0	0.995	0	0	0	0.001	0	0	0
								0121-R3 x s112
								fraction_normal	cal. P A_IDH_HG	cal. P OLIGOSARC_IDH	cal. P O_IDH	cal. P A_IDH_LG	cal. P CTRL_HEMI	cal. P CTRL_HYPOTHAL	cal. P PA_CORT	cal. P CTRL_CORPCAL	cal. P DNET	cal. P GG	cal. P PGNT	cal. P HGG_F
								0	0.969	0.006	0.017	0.001	0	0	0	0	0	0	0	0
							2.34	5	0.906	0.001	0.09	0.001	0	0	0	0	0	0	0	0
							4.68	10	0.934	0.002	0.062	0.001	0	0	0	0	0	0	0	0
							9.35	20	0.944	0.004	0.048	0.001	0	0	0	0	0	0	0	0
							14.03	30	0.898	0.022	0.074	0.002	0	0	0	0	0	0	0	0
							18.71	40	0.743	0.106	0.136	0.002	0	0	0	0	0	0	0	0
							23.39	50	0.45	0.351	0.177	0.002	0	0	0	0	0	0	0	0
							28.06	60	0.239	0.568	0.159	0.003	0.001	0	0	0	0	0	0	0
							32.74	70	0.117	0.69	0.141	0.003	0.001	0	0	0	0.001	0	0.001	0
							37.42	80	0.064	0.736	0.119	0.003	0.003	0	0.001	0	0.001	0.001	0.001	0
							42.1	90	0.052	0.679	0.119	0.004	0.007	0	0.002	0	0.003	0.001	0.002	0
								100	0	0	0	0	0.944	0	0.001	0	0.002	0.003	0.001	0
