# Supplementary material for: TET CpG sequence-context-specific DNA demethylation shapes progression of IDH-mutant gliomas
Source: Cell Rep Med. 2026 Mar 17;7(3):102682. doi: 10.1016/j.xcrm.2026.102682 (PMC13006442; doi:10.1016/j.xcrm.2026.102682)
Supplement: Table S7. CpGs tested for treatment effect(s) [file mmc8.xlsx]

## Sheet: S7. mv Treatment effects
probe_id	logFC	AveExpr	t	P.Value	adj.P.Val	B	comparison	CHR_hg38	Start_hg38	End_hg38	Strand_hg38	UCSC_RefGene_Name	GencodeCompV12_NAME
cg12528283	-1.91525	1.42471	-6.84652	2.53161e-09	0.00173483	10.6236	chemotherapy: any	chr20	2080961	2080963	-
cg12684547	-1.47345	0.409645	-6.26066	2.83595e-08	0.00971696	8.47799	chemotherapy: any	chr4	102420745	102420747	+		RP11-499E18.1;SLC39A8
cg16992839	-1.37253	2.36853	-6.76864	3.49325e-09	0.00239382	10.1479	chemotherapy: temozolomide	chr11	76642388	76642390	-
