# Supplementary material for: TET CpG sequence-context-specific DNA demethylation shapes progression of IDH-mutant gliomas
Source: Cell Rep Med. 2026 Mar 17;7(3):102682. doi: 10.1016/j.xcrm.2026.102682 (PMC13006442; doi:10.1016/j.xcrm.2026.102682)
Supplement: Table S8. Overview of TCGA data [file mmc9.xlsx]

## Sheet: S8. TCGA-LGG
sample id	CGCψ (450k estimate)	OS (days) [intersected]	OS event [intersected]	i
TCGA-CS-5390-01A	-6.53976	1966	0	1
TCGA-CS-5396-01A	-1.6095	303	0	2
TCGA-CS-6668-01A	-7.53952	244	0	3
TCGA-CS-6670-01A	-10.8174	201	0	4
TCGA-DB-5274-01A	-8.15201	2289	0	5
TCGA-DB-5278-01A	-12.2703	1526	0	6
TCGA-DB-5279-01A	3.139	1354	0	7
TCGA-DB-A4XA-01A	-9.40794	313	0	8
TCGA-DB-A4XG-01A	-13.5721	2219	0	9
TCGA-DB-A4XH-01A	-9.03587	383	0	10
TCGA-DB-A64L-01A	-2.71836	335	0	11
TCGA-DB-A64P-01A	-11.4865	511	0	12
TCGA-DB-A64Q-01A	-1.7059	182	0	13
TCGA-DB-A64R-01A	-14.7563	489	0	14
TCGA-DB-A64U-01A	-9.48118	846	0	15
TCGA-DB-A64V-01A	-6.59887	448	0	16
TCGA-DB-A64W-01A	-4.00092	438	1	17
TCGA-DB-A75K-01A	-9.48126	225	0	18
TCGA-DH-5141-01A	-11.7195	968	0	19
TCGA-DH-5144-01A	-13.4873	244	0	20
TCGA-DH-A669-01A	2.96702	919	1	21
TCGA-DH-A66F-01A	-11.2088	523	0	22
TCGA-DH-A7UR-01A	-0.943358	1650	0	23
TCGA-DH-A7US-01A	-7.87359	311	0	24
TCGA-DU-5849-01A	-8.12408	443	0	25
TCGA-DU-5870-01A	-5.29628	5546	0	26
TCGA-DU-5874-01A	-15.5907	461	0	27
TCGA-DU-6393-01A	-11.1938	1585	1	28
TCGA-DU-6394-01A	-7.04957	682	1	29
TCGA-DU-6397-01A	-7.93642	1401	1	30
TCGA-DU-6400-01A	-9.77034	37	1	31
TCGA-DU-6410-01A	-6.10727	242	0	32
TCGA-DU-7009-01A	-11.3598	4695	1	33
TCGA-DU-7018-01A	-7.19055	933	1	34
TCGA-DU-7294-01A	-11.317	2869	0	35
TCGA-DU-7300-01A	-3.97442	1886	1	36
TCGA-DU-7302-01A	-7.60806	1834	0	37
TCGA-DU-8164-01A	-12.0357	651	0	38
TCGA-DU-8168-01A	-9.94621	431	0	39
TCGA-DU-A6S2-01A	-9.27738	263	0	40
TCGA-DU-A6S3-01A	-10.2769	82	0	41
TCGA-DU-A6S6-01A	-12.1038	2372	0	42
TCGA-DU-A6S8-01A	-0.870798	182	0	43
TCGA-DU-A76R-01A	-9.31724	648	1	44
TCGA-DU-A7T6-01A	6.46646	547	1	45
TCGA-E1-5311-01A	-9.97567	4084	1	46
TCGA-E1-5318-01A	-6.00212	2379	1	47
TCGA-E1-5319-01A	-9.9957	2907	1	48
TCGA-E1-A7YO-01A	-6.90969	2282	1	49
TCGA-E1-A7YS-01A	-1.50006	466	1	50
TCGA-EZ-7264-01A	-9.18815	436	0	51
TCGA-F6-A8O3-01A	-9.47267	7	0	52
TCGA-FG-5962-01B	-9.77474	1453	0	53
TCGA-FG-5964-01A	-4.81646	1045	0	54
TCGA-FG-7634-01A	-6.54055	467	0	55
TCGA-FG-7638-01B	-10.7716	686	0	56
TCGA-FG-7641-01B	-10.1762	627	0	57
TCGA-FG-8186-01A	-12.7206	487	0	58
TCGA-FG-8187-01A	-8.15832	611	0	59
TCGA-FG-A60K-01A	-10.395	202	0	60
TCGA-FG-A6IZ-01A	-9.5337	128	0	61
TCGA-FG-A6J1-01A	-11.7202	124	0	62
TCGA-FG-A710-01A	-4.71722	698	0	63
TCGA-FG-A713-01A	-6.87579	159	0	64
TCGA-HT-7467-01A	-5.37301	3	0	65
TCGA-HT-7468-01A	-8.08142	203	0	66
TCGA-HT-7471-01A	-12.7364	4	0	67
TCGA-HT-7480-01A	-13	2287	0	68
TCGA-HT-7481-01A	-6.801	1800	0	69
TCGA-HT-7605-01A	-10.1115	139	0	70
TCGA-HT-7607-01A	-2.16813	96	1	71
TCGA-HT-7608-01A	-9.64961	671	0	72
TCGA-HT-7616-01A	-0.513925	7	1	73
TCGA-HT-7620-01A	-6.98926	434	0	74
TCGA-HT-7677-01A	-12.2219	494	0	75
TCGA-HT-7681-01A	-10.8265	1359	0	76
TCGA-HT-7687-01A	-6.31713	3	0	77
TCGA-HT-7692-01A	-7.70512	90	0	78
TCGA-HT-7694-01A	-7.03164	210	0	79
TCGA-HT-7695-01A	-10.8884	442	0	80
TCGA-HT-7856-01A	-6.82385	1189	0	81
TCGA-HT-7874-01A	-5.82184	1130	0	82
TCGA-HT-7875-01A	-10.0009	10	0	83
TCGA-HT-7877-01A	-8.94251	4	0	84
TCGA-HT-7881-01A	-6.57081	89	0	85
TCGA-HT-8010-01A	-7.25944	50	0	86
TCGA-HT-8012-01A	-14.3983	286	0	87
TCGA-HT-8105-01A	-8.67635	190	0	88
TCGA-HT-8109-01A	-7.83877	120	0	89
TCGA-HT-A4DV-01A	-6.44836	319	0	90
TCGA-HT-A5R9-01A	-6.40231	2	0	91
TCGA-HT-A615-01A	-7.25051	396	0	92
TCGA-HT-A619-01A	-6.7724	434	0	93
TCGA-HW-7486-01A	-9.27977	910	0	94
TCGA-HW-7487-01A	-7.27739	409	0	95
TCGA-HW-7491-01A	-11.6867	1222	0	96
TCGA-HW-7495-01A	-11.0946	131	0	97
TCGA-HW-8322-01A	-10.1286	542	0	98
TCGA-HW-A5KJ-01A	-4.71524	962	1	99
TCGA-IK-8125-01A	-4.44813	1301	0	100
TCGA-KT-A74X-01A	-9.08086	159	0	101
TCGA-P5-A5EX-01A	0.998045	50	0	102
TCGA-P5-A5F0-01A	-6.23045	125	0	103
TCGA-P5-A72Z-01A	0.566021	8	0	104
TCGA-P5-A730-01A	-9.83563	6	0	105
TCGA-QH-A65R-01A	-7.47347	175	0	106
TCGA-QH-A65V-01A	-8.52093	147	0	107
TCGA-QH-A65X-01A	-6.66716	237	0	108
TCGA-QH-A65Z-01A	-12.1828	125	0	109
TCGA-QH-A6CY-01A	-9.81889	67	0	110
TCGA-QH-A6CZ-01A	-6.12068	96	0	111
TCGA-QH-A6X4-01A	-9.39431	192	0	112
TCGA-QH-A6X5-01A	-7.39447	119	0	113
TCGA-QH-A6X8-01A	-4.95567	144	0	114
TCGA-QH-A86X-01A	-12.7515	106	0	115
TCGA-R8-A6MK-01A	-10.5746	2702	0	116
TCGA-R8-A6ML-01A	-11.3878	2860	0	117
TCGA-R8-A6MO-01A	-9.00858	993	0	118
TCGA-R8-A73M-01A	-13.9073	1806	0	119
TCGA-S9-A6TW-01A	-4.43722	860	0	120
TCGA-S9-A6TX-01A	-6.1343	856	0	121
TCGA-S9-A6TY-01A	-9.40715	684	0	122
TCGA-S9-A6U2-01A	-8.90002	475	0	123
TCGA-S9-A6U5-01A	-7.77224	610	0	124
TCGA-S9-A6UB-01A	-11.9582	3156	0	125
TCGA-S9-A6WD-01A	-7.91989	1897	0	126
TCGA-S9-A6WE-01A	-13.1084	2208	0	127
TCGA-S9-A6WH-01A	-10.824	697	0	128
TCGA-S9-A6WL-01A	-6.41621	331	0	129
TCGA-S9-A6WN-01A	4.5125	275	0	130
TCGA-S9-A6WP-01A	-10.2754	187	0	131
TCGA-S9-A7IQ-01A	-9.96344	434	0	132
TCGA-S9-A7IY-01A	-11.0837	383	0	133
TCGA-S9-A7J1-01A	-8.46057	249	0	134
TCGA-S9-A7J2-01A	-12.6232	62	0	135
TCGA-S9-A7J3-01A	-10.3973	247	0	136
TCGA-S9-A7QY-01A	-7.56851	554	0	137
TCGA-S9-A7QZ-01A	-9.27981	396	0	138
TCGA-S9-A7R1-01A	-12.0573	5166	1	139
TCGA-TM-A7C5-01A	-10.9866	770	0	140
TCGA-TM-A84G-01A	-8.32088	1045	0	141
TCGA-TM-A84M-01A	-2.90908	502	0	142
TCGA-TM-A84O-01A	-6.23808	1011	1	143
TCGA-TM-A84R-01A	-5.42546	287	0	144
TCGA-TM-A84S-01A	-8.43501	139	0	145
TCGA-VM-A8CB-01A	-5.63517	3	0	146
TCGA-VM-A8CE-01A	-10.88	815	0	147
TCGA-VV-A829-01A	-0.553146	823	0	148
TCGA-VW-A7QS-01A	-5.81515	706	0	149
TCGA-W9-A837-01A	-8.8611	1371	0	150
TCGA-HT-A74K-01A	-2.237	NA	NA	151
TCGA-HT-A74L-01A	-13.4625	NA	NA	152
TCGA-P5-A5ET-01A	-10.7944	NA	NA	153
TCGA-P5-A737-01A	-13.3363	NA	NA	154
TCGA-P5-A77W-01A	-10.931	NA	NA	155
TCGA-P5-A77X-01A	-5.45214	NA	NA	156
TCGA-P5-A781-01A	-9.09074	NA	NA	157
TCGA-QH-A6CU-01A	-9.24996	NA	NA	158
TCGA-RY-A83X-01A	-12.44	NA	NA	159
TCGA-RY-A83Y-01A	-9.80552	NA	NA	160
TCGA-RY-A840-01A	-6.87545	NA	NA	161
TCGA-RY-A847-01A	-8.52012	NA	NA	162
TCGA-TQ-A7RG-01A	-10.7178	NA	NA	163
TCGA-TQ-A7RI-01A	-7.8686	NA	NA	164
TCGA-TQ-A7RN-01A	-10.0856	NA	NA	165
TCGA-TQ-A7RO-01A	-12.528	NA	NA	166
TCGA-TQ-A7RQ-01A	-6.33539	NA	NA	167
TCGA-TQ-A7RS-01A	-9.51147	NA	NA	168
TCGA-TQ-A7RU-01A	-14.0837	NA	NA	169
