# Supplementary material for: TET CpG sequence-context-specific DNA demethylation shapes progression of IDH-mutant gliomas
Source: Cell Rep Med. 2026 Mar 17;7(3):102682. doi: 10.1016/j.xcrm.2026.102682 (PMC13006442; doi:10.1016/j.xcrm.2026.102682)
Supplement: Table S9. 1p/19q copy number bins used for tumor purity prediction [file mmc10.xlsx]

## Sheet: S9. 1P- 19Q purity CNV segment
cnvp_v5.2
segment_id	Chromosome	Start	End
chr1-0003	chr1	600001	750000
chr1-0004	chr1	750001	800000
chr1-0005	chr1	800001	850000
chr1-0006	chr1	850001	900000
chr1-0007	chr1	900001	950000
chr1-0008	chr1	950001	1000000
chr1-0009	chr1	1000001	1050000
chr1-0010	chr1	1050001	1100000
chr1-0011	chr1	1100001	1150000
chr1-0012	chr1	1150001	1200000
chr1-0013	chr1	1200001	1250000
chr1-0014	chr1	1250001	1300000
chr1-0015	chr1	1300001	1350000
chr1-0016	chr1	1350001	1400000
chr1-0017	chr1	1400001	1450000
chr1-0018	chr1	1450001	1500000
chr1-0019	chr1	1500001	1550000
chr1-0020	chr1	1550001	1600000
chr1-0021	chr1	1600001	1650000
chr1-0022	chr1	1650001	1700000
chr1-0023	chr1	1700001	1750000
chr1-0024	chr1	1750001	1800000
chr1-0025	chr1	1800001	1850000
chr1-0026	chr1	1850001	1900000
chr1-0027	chr1	1900001	1950000
chr1-0028	chr1	1950001	2000000
chr1-0029	chr1	2000001	2050000
chr1-0030	chr1	2050001	2100000
chr1-0031	chr1	2100001	2150000
chr1-0032	chr1	2150001	2200000
chr1-0033	chr1	2200001	2250000
chr1-0034	chr1	2250001	2300000
chr1-0035	chr1	2300001	2350000
chr1-0036	chr1	2350001	2400000
chr1-0037	chr1	2400001	2450000
chr1-0038	chr1	2450001	2500000
chr1-0040	chr1	2550001	2634220
chr1-0041	chr1	2684221	2750000
chr1-0043	chr1	2800001	2850000
chr1-0044	chr1	2850001	2900000
chr1-0045	chr1	2900001	2950000
chr1-0046	chr1	2950001	3000000
chr1-0047	chr1	3000001	3050000
chr1-0048	chr1	3050001	3100000
chr1-0049	chr1	3100001	3150000
chr1-0050	chr1	3150001	3200000
chr1-0051	chr1	3200001	3250000
chr1-0052	chr1	3250001	3300000
chr1-0053	chr1	3300001	3350000
chr1-0054	chr1	3350001	3400000
chr1-0055	chr1	3400001	3450000
chr1-0056	chr1	3450001	3500000
chr1-0057	chr1	3500001	3550000
chr1-0058	chr1	3550001	3600000
chr1-0059	chr1	3600001	3650000
chr1-0060	chr1	3650001	3700000
chr1-0063	chr1	3800001	3845268
chr1-0064	chr1	3995269	4050000
chr1-0065	chr1	4050001	4150000
chr1-0066	chr1	4150001	4200000
chr1-0067	chr1	4200001	4250000
chr1-0068	chr1	4250001	4450000
chr1-0069	chr1	4450001	4500000
chr1-0071	chr1	4650001	4700000
chr1-0073	chr1	4750001	4800000
chr1-0074	chr1	4800001	4850000
chr1-0075	chr1	4850001	5300000
chr1-0076	chr1	5300001	5500000
chr1-0077	chr1	5500001	5550000
chr1-0078	chr1	5550001	5600000
chr1-0079	chr1	5600001	5750000
chr1-0080	chr1	5750001	5800000
chr1-0082	chr1	5850001	5900000
chr1-0083	chr1	5900001	5950000
chr1-0084	chr1	5950001	6000000
chr1-0085	chr1	6000001	6050000
chr1-0086	chr1	6050001	6100000
chr1-0087	chr1	6100001	6150000
chr1-0089	chr1	6200001	6250000
chr1-0090	chr1	6250001	6300000
chr1-0091	chr1	6300001	6350000
chr1-0092	chr1	6350001	6400000
chr1-0093	chr1	6400001	6450000
chr1-0094	chr1	6450001	6500000
chr1-0095	chr1	6500001	6550000
chr1-0097	chr1	6600001	6650000
chr1-0098	chr1	6650001	6700000
chr1-0099	chr1	6700001	6750000
chr1-0100	chr1	6750001	6800000
chr1-0101	chr1	6800001	6850000
chr1-0103	chr1	6950001	7000000
chr1-0104	chr1	7000001	7050000
chr1-0105	chr1	7050001	7100000
chr1-0106	chr1	7100001	7150000
chr1-0107	chr1	7150001	7250000
chr1-0108	chr1	7250001	7300000
chr1-0110	chr1	7400001	7500000
chr1-0111	chr1	7500001	7550000
chr1-0113	chr1	7600001	7650000
chr1-0114	chr1	7650001	7700000
chr1-0115	chr1	7700001	7750000
chr1-0116	chr1	7750001	7800000
chr1-0118	chr1	7850001	7900000
chr1-0119	chr1	7900001	8000000
chr1-0120	chr1	8000001	8050000
chr1-0121	chr1	8050001	8100000
chr1-0122	chr1	8100001	8200000
chr1-0123	chr1	8200001	8250000
chr1-0124	chr1	8250001	8350000
chr1-0125	chr1	8350001	8400000
chr1-0126	chr1	8400001	8450000
chr1-0127	chr1	8450001	8500000
chr1-0128	chr1	8500001	8550000
chr1-0129	chr1	8550001	8600000
chr1-0130	chr1	8600001	8700000
chr1-0131	chr1	8700001	8750000
chr1-0133	chr1	8850001	8900000
chr1-0134	chr1	8900001	8950000
chr1-0135	chr1	8950001	9000000
chr1-0136	chr1	9000001	9050000
chr1-0138	chr1	9100001	9150000
chr1-0139	chr1	9150001	9200000
chr1-0140	chr1	9200001	9250000
chr1-0141	chr1	9250001	9300000
chr1-0142	chr1	9300001	9350000
chr1-0143	chr1	9350001	9400000
chr1-0145	chr1	9450001	9500000
chr1-0146	chr1	9500001	9600000
chr1-0147	chr1	9600001	9650000
chr1-0148	chr1	9650001	9700000
chr1-0149	chr1	9700001	9750000
chr1-0150	chr1	9750001	9800000
chr1-0151	chr1	9800001	9850000
chr1-0152	chr1	9850001	9900000
chr1-0153	chr1	9900001	9950000
chr1-0154	chr1	9950001	10000000
chr1-0155	chr1	10000001	10050000
chr1-0156	chr1	10050001	10100000
chr1-0157	chr1	10100001	10200000
chr1-0158	chr1	10200001	10250000
chr1-0159	chr1	10250001	10300000
chr1-0162	chr1	10450001	10500000
chr1-0163	chr1	10500001	10550000
chr1-0164	chr1	10550001	10650000
chr1-0165	chr1	10650001	10700000
chr1-0166	chr1	10700001	10750000
chr1-0168	chr1	10800001	10850000
chr1-0169	chr1	10850001	10900000
chr1-0171	chr1	10950001	11000000
chr1-0172	chr1	11000001	11050000
chr1-0173	chr1	11050001	11100000
chr1-0174	chr1	11100001	11150000
chr1-0175	chr1	11150001	11200000
chr1-0177	chr1	11300001	11350000
chr1-0178	chr1	11350001	11400000
chr1-0180	chr1	11450001	11500000
chr1-0181	chr1	11500001	11550000
chr1-0182	chr1	11550001	11600000
chr1-0183	chr1	11600001	11700000
chr1-0184	chr1	11700001	11750000
chr1-0185	chr1	11750001	11800000
chr1-0186	chr1	11800001	11850000
chr1-0187	chr1	11850001	11900000
chr1-0188	chr1	11900001	11950000
chr1-0189	chr1	11950001	12000000
chr1-0190	chr1	12000001	12050000
chr1-0191	chr1	12050001	12100000
chr1-0192	chr1	12100001	12150000
chr1-0193	chr1	12150001	12200000
chr1-0194	chr1	12200001	12250000
chr1-0199	chr1	12550001	12600000
chr1-0203	chr1	12750001	12800000
chr1-0204	chr1	12800001	12850000
chr1-0205	chr1	12850001	12900000
chr1-0206	chr1	12900001	13052998
chr1-0210	chr1	13950001	14050000
chr1-0211	chr1	14050001	14100000
chr1-0212	chr1	14100001	14150000
chr1-0213	chr1	14150001	14250000
chr1-0214	chr1	14250001	14450000
chr1-0215	chr1	14450001	14650000
chr1-0216	chr1	14650001	14800000
chr1-0217	chr1	14800001	14900000
chr1-0218	chr1	14900001	14950000
chr1-0219	chr1	14950001	15100000
chr1-0220	chr1	15100001	15150000
chr1-0221	chr1	15150001	15250000
chr1-0222	chr1	15250001	15300000
chr1-0223	chr1	15300001	15350000
chr1-0224	chr1	15350001	15400000
chr1-0225	chr1	15400001	15450000
chr1-0226	chr1	15450001	15500000
chr1-0227	chr1	15500001	15550000
chr1-0228	chr1	15550001	15600000
chr1-0229	chr1	15600001	15650000
chr1-0230	chr1	15650001	15700000
chr1-0231	chr1	15700001	15750000
chr1-0232	chr1	15750001	15800000
chr1-0233	chr1	15800001	15850000
chr1-0235	chr1	15900001	15950000
chr1-0236	chr1	15950001	16050000
chr1-0237	chr1	16050001	16100000
chr1-0238	chr1	16100001	16150000
chr1-0239	chr1	16150001	16200000
chr1-0242	chr1	16300001	16350000
chr1-0243	chr1	16350001	16400000
chr1-0244	chr1	16400001	16450000
chr1-0245	chr1	16450001	16500000
chr1-0246	chr1	16500001	16550000
chr1-0247	chr1	16550001	16650000
chr1-0248	chr1	16650001	16700000
chr1-0249	chr1	16700001	16750000
chr1-0254	chr1	16950001	17000000
chr1-0256	chr1	17050001	17125658
chr1-0257	chr1	17175659	17200000
chr1-0258	chr1	17200001	17250000
chr1-0259	chr1	17250001	17300000
chr1-0260	chr1	17300001	17350000
chr1-0261	chr1	17350001	17400000
chr1-0262	chr1	17400001	17450000
chr1-0263	chr1	17450001	17500000
chr1-0264	chr1	17500001	17550000
chr1-0265	chr1	17550001	17600000
chr1-0266	chr1	17600001	17650000
chr1-0267	chr1	17650001	17700000
chr1-0268	chr1	17700001	17750000
chr1-0269	chr1	17750001	17800000
chr1-0270	chr1	17800001	17850000
chr1-0271	chr1	17850001	17900000
chr1-0273	chr1	17950001	18000000
chr1-0274	chr1	18000001	18050000
chr1-0275	chr1	18050001	18100000
chr1-0276	chr1	18100001	18250000
chr1-0279	chr1	18450001	18600000
chr1-0280	chr1	18600001	18650000
chr1-0281	chr1	18650001	18700000
chr1-0282	chr1	18700001	18800000
chr1-0284	chr1	18850001	18950000
chr1-0285	chr1	18950001	19000000
chr1-0286	chr1	19000001	19050000
chr1-0287	chr1	19050001	19150000
chr1-0288	chr1	19150001	19200000
chr1-0290	chr1	19250001	19300000
chr1-0291	chr1	19300001	19350000
chr1-0293	chr1	19400001	19450000
chr1-0294	chr1	19450001	19550000
chr1-0295	chr1	19550001	19600000
chr1-0296	chr1	19600001	19650000
chr1-0297	chr1	19650001	19700000
chr1-0298	chr1	19700001	19750000
chr1-0299	chr1	19750001	19800000
chr1-0300	chr1	19800001	19850000
chr1-0301	chr1	19850001	19950000
chr1-0302	chr1	19950001	20000000
chr1-0303	chr1	20000001	20050000
chr1-0304	chr1	20050001	20100000
chr1-0305	chr1	20100001	20150000
chr1-0306	chr1	20150001	20250000
chr1-0307	chr1	20250001	20350000
chr1-0309	chr1	20450001	20500000
chr1-0310	chr1	20500001	20550000
chr1-0311	chr1	20550001	20600000
chr1-0312	chr1	20600001	20650000
chr1-0313	chr1	20650001	20700000
chr1-0314	chr1	20700001	20750000
chr1-0316	chr1	20800001	20850000
chr1-0317	chr1	20850001	20900000
chr1-0318	chr1	20900001	20950000
chr1-0319	chr1	20950001	21000000
chr1-0320	chr1	21000001	21050000
chr1-0321	chr1	21050001	21100000
chr1-0322	chr1	21100001	21150000
chr1-0323	chr1	21150001	21300000
chr1-0324	chr1	21300001	21400000
chr1-0326	chr1	21500001	21550000
chr1-0327	chr1	21550001	21600000
chr1-0328	chr1	21600001	21650000
chr1-0330	chr1	21700001	21750000
chr1-0331	chr1	21750001	21800000
chr1-0332	chr1	21800001	21850000
chr1-0333	chr1	21850001	21900000
chr1-0336	chr1	22000001	22100000
chr1-0337	chr1	22100001	22150000
chr1-0338	chr1	22150001	22200000
chr1-0339	chr1	22200001	22250000
chr1-0341	chr1	22300001	22350000
chr1-0344	chr1	22450001	22500000
chr1-0345	chr1	22500001	22550000
chr1-0346	chr1	22550001	22600000
chr1-0347	chr1	22600001	22700000
chr1-0348	chr1	22700001	22750000
chr1-0349	chr1	22750001	22850000
chr1-0350	chr1	22850001	22900000
chr1-0351	chr1	22900001	22950000
chr1-0352	chr1	22950001	23000000
chr1-0353	chr1	23000001	23050000
chr1-0354	chr1	23050001	23100000
chr1-0355	chr1	23100001	23150000
chr1-0356	chr1	23150001	23200000
chr1-0357	chr1	23200001	23250000
chr1-0359	chr1	23300001	23350000
chr1-0360	chr1	23350001	23450000
chr1-0361	chr1	23450001	23500000
chr1-0362	chr1	23500001	23550000
chr1-0363	chr1	23550001	23650000
chr1-0364	chr1	23650001	23700000
chr1-0365	chr1	23700001	23750000
chr1-0366	chr1	23750001	23800000
chr1-0367	chr1	23800001	23850000
chr1-0368	chr1	23850001	23900000
chr1-0369	chr1	23900001	23950000
chr1-0370	chr1	23950001	24000000
chr1-0371	chr1	24000001	24050000
chr1-0372	chr1	24050001	24100000
chr1-0373	chr1	24100001	24150000
chr1-0375	chr1	24200001	24250000
chr1-0376	chr1	24250001	24300000
chr1-0379	chr1	24400001	24450000
chr1-0380	chr1	24450001	24500000
chr1-0381	chr1	24500001	24600000
chr1-0383	chr1	24650001	24700000
chr1-0385	chr1	24750001	24850000
chr1-0386	chr1	24850001	24950000
chr1-0387	chr1	24950001	25000000
chr1-0389	chr1	25050001	25100000
chr1-0390	chr1	25100001	25200000
chr1-0392	chr1	25250001	25300000
chr1-0393	chr1	25300001	25350000
chr1-0394	chr1	25350001	25400000
chr1-0395	chr1	25400001	25450000
chr1-0396	chr1	25450001	25550000
chr1-0397	chr1	25550001	25600000
chr1-0398	chr1	25600001	25700000
chr1-0399	chr1	25700001	25750000
chr1-0401	chr1	25850001	25900000
chr1-0402	chr1	25900001	25950000
chr1-0403	chr1	25950001	26000000
chr1-0404	chr1	26000001	26050000
chr1-0405	chr1	26050001	26100000
chr1-0406	chr1	26100001	26150000
chr1-0407	chr1	26150001	26200000
chr1-0408	chr1	26200001	26250000
chr1-0409	chr1	26250001	26300000
chr1-0410	chr1	26300001	26350000
chr1-0411	chr1	26350001	26400000
chr1-0412	chr1	26400001	26450000
chr1-0413	chr1	26450001	26500000
chr1-0414	chr1	26500001	26550000
chr1-0415	chr1	26550001	26600000
chr1-0416	chr1	26600001	26650000
chr1-0417	chr1	26650001	26700000
chr1-0418	chr1	26700001	26750000
chr1-0419	chr1	26750001	26800000
chr1-0420	chr1	26800001	26850000
chr1-0421	chr1	26850001	26900000
chr1-0422	chr1	26900001	27000000
chr1-0423	chr1	27000001	27050000
chr1-0424	chr1	27050001	27100000
chr1-0426	chr1	27150001	27200000
chr1-0427	chr1	27200001	27250000
chr1-0428	chr1	27250001	27300000
chr1-0429	chr1	27300001	27350000
chr1-0431	chr1	27450001	27500000
chr1-0432	chr1	27500001	27600000
chr1-0433	chr1	27600001	27650000
chr1-0434	chr1	27650001	27700000
chr1-0435	chr1	27700001	27750000
chr1-0437	chr1	27850001	27900000
chr1-0438	chr1	27900001	27950000
chr1-0439	chr1	27950001	28000000
chr1-0441	chr1	28150001	28200000
chr1-0442	chr1	28200001	28250000
chr1-0443	chr1	28250001	28300000
chr1-0444	chr1	28300001	28400000
chr1-0446	chr1	28450001	28500000
chr1-0447	chr1	28500001	28550000
chr1-0448	chr1	28550001	28600000
chr1-0449	chr1	28600001	28700000
chr1-0450	chr1	28700001	28800000
chr1-0451	chr1	28800001	28850000
chr1-0452	chr1	28850001	28900000
chr1-0454	chr1	28950001	29000000
chr1-0456	chr1	29100001	29150000
chr1-0457	chr1	29150001	29200000
chr1-0458	chr1	29200001	29250000
chr1-0459	chr1	29250001	29450000
chr1-0460	chr1	29450001	29500000
chr1-0461	chr1	29500001	29550000
chr1-0462	chr1	29550001	29600000
chr1-0463	chr1	29600001	29650000
chr1-0464	chr1	29650001	29700000
chr1-0465	chr1	29700001	29800000
chr1-0466	chr1	29800001	29878082
chr1-0467	chr1	30028083	30150000
chr1-0468	chr1	30150001	30200000
chr1-0469	chr1	30200001	30350000
chr1-0470	chr1	30350001	30500000
chr1-0471	chr1	30500001	30600000
chr1-0472	chr1	30600001	30750000
chr1-0473	chr1	30750001	30850000
chr1-0474	chr1	30850001	30900000
chr1-0475	chr1	30900001	31100000
chr1-0476	chr1	31100001	31150000
chr1-0477	chr1	31150001	31200000
chr1-0478	chr1	31200001	31250000
chr1-0479	chr1	31250001	31300000
chr1-0480	chr1	31300001	31350000
chr1-0481	chr1	31350001	31400000
chr1-0482	chr1	31400001	31450000
chr1-0483	chr1	31450001	31500000
chr1-0484	chr1	31500001	31550000
chr1-0485	chr1	31550001	31650000
chr1-0486	chr1	31650001	31700000
chr1-0487	chr1	31700001	31750000
chr1-0488	chr1	31750001	31800000
chr1-0490	chr1	31850001	31900000
chr1-0491	chr1	31900001	32000000
chr1-0492	chr1	32000001	32050000
chr1-0493	chr1	32050001	32100000
chr1-0494	chr1	32100001	32150000
chr1-0495	chr1	32150001	32200000
chr1-0496	chr1	32200001	32250000
chr1-0497	chr1	32250001	32300000
chr1-0498	chr1	32300001	32350000
chr1-0500	chr1	32400001	32450000
chr1-0501	chr1	32450001	32500000
chr1-0502	chr1	32500001	32550000
chr1-0504	chr1	32600001	32650000
chr1-0505	chr1	32650001	32700000
chr1-0506	chr1	32700001	32750000
chr1-0507	chr1	32750001	32800000
chr1-0508	chr1	32800001	32850000
chr1-0509	chr1	32850001	32900000
chr1-0510	chr1	32900001	32950000
chr1-0511	chr1	32950001	33000000
chr1-0512	chr1	33000001	33100000
chr1-0513	chr1	33100001	33150000
chr1-0514	chr1	33150001	33200000
chr1-0515	chr1	33200001	33250000
chr1-0516	chr1	33250001	33300000
chr1-0517	chr1	33300001	33350000
chr1-0518	chr1	33350001	33400000
chr1-0519	chr1	33400001	33450000
chr1-0520	chr1	33450001	33500000
chr1-0521	chr1	33500001	33550000
chr1-0522	chr1	33550001	33600000
chr1-0523	chr1	33600001	33650000
chr1-0524	chr1	33650001	33750000
chr1-0525	chr1	33750001	33800000
chr1-0526	chr1	33800001	33850000
chr1-0527	chr1	33850001	33900000
chr1-0529	chr1	33950001	34050000
chr1-0530	chr1	34050001	34100000
chr1-0531	chr1	34100001	34300000
chr1-0532	chr1	34300001	34350000
chr1-0534	chr1	34600001	34650000
chr1-0535	chr1	34650001	35200000
chr1-0536	chr1	35200001	35250000
chr1-0538	chr1	35300001	35350000
chr1-0539	chr1	35350001	35400000
chr1-0540	chr1	35400001	35450000
chr1-0541	chr1	35450001	35500000
chr1-0542	chr1	35500001	35550000
chr1-0543	chr1	35550001	35650000
chr1-0544	chr1	35650001	35700000
chr1-0545	chr1	35700001	35750000
chr1-0547	chr1	35900001	36000000
chr1-0548	chr1	36000001	36050000
chr1-0549	chr1	36050001	36100000
chr1-0550	chr1	36100001	36150000
chr1-0551	chr1	36150001	36200000
chr1-0552	chr1	36200001	36300000
chr1-0553	chr1	36300001	36350000
chr1-0554	chr1	36350001	36400000
chr1-0555	chr1	36400001	36550000
chr1-0556	chr1	36550001	36600000
chr1-0557	chr1	36600001	36650000
chr1-0558	chr1	36650001	36750000
chr1-0559	chr1	36750001	36800000
chr1-0561	chr1	36850001	36900000
chr1-0563	chr1	36950001	37050000
chr1-0564	chr1	37050001	37100000
chr1-0565	chr1	37100001	37200000
chr1-0566	chr1	37200001	37250000
chr1-0567	chr1	37250001	37300000
chr1-0569	chr1	37350001	37450000
chr1-0570	chr1	37450001	37500000
chr1-0571	chr1	37500001	37550000
chr1-0574	chr1	37900001	37950000
chr1-0575	chr1	37950001	38000000
chr1-0576	chr1	38000001	38050000
chr1-0577	chr1	38050001	38100000
chr1-0578	chr1	38100001	38150000
chr1-0581	chr1	38250001	38300000
chr1-0582	chr1	38300001	38350000
chr1-0583	chr1	38350001	38400000
chr1-0585	chr1	38450001	38500000
chr1-0586	chr1	38500001	38550000
chr1-0587	chr1	38550001	38600000
chr1-0588	chr1	38600001	38700000
chr1-0589	chr1	38700001	38750000
chr1-0590	chr1	38750001	38900000
chr1-0591	chr1	38900001	39000000
chr1-0592	chr1	39000001	39050000
chr1-0593	chr1	39050001	39250000
chr1-0594	chr1	39250001	39300000
chr1-0595	chr1	39300001	39350000
chr1-0596	chr1	39350001	39400000
chr1-0598	chr1	39450001	39500000
chr1-0599	chr1	39500001	39550000
chr1-0600	chr1	39550001	39600000
chr1-0601	chr1	39600001	39650000
chr1-0602	chr1	39650001	39700000
chr1-0603	chr1	39700001	39750000
chr1-0605	chr1	39850001	39900000
chr1-0606	chr1	39900001	39950000
chr1-0607	chr1	39950001	40000000
chr1-0608	chr1	40000001	40050000
chr1-0610	chr1	40100001	40150000
chr1-0611	chr1	40150001	40200000
chr1-0612	chr1	40200001	40250000
chr1-0616	chr1	40400001	40500000
chr1-0617	chr1	40500001	40550000
chr1-0618	chr1	40550001	40600000
chr1-0619	chr1	40600001	40700000
chr1-0620	chr1	40700001	40750000
chr1-0621	chr1	40750001	40800000
chr1-0622	chr1	40800001	40850000
chr1-0623	chr1	40850001	40900000
chr1-0624	chr1	40900001	40950000
chr1-0626	chr1	41000001	41100000
chr1-0627	chr1	41100001	41150000
chr1-0628	chr1	41150001	41200000
chr1-0629	chr1	41200001	41250000
chr1-0630	chr1	41250001	41300000
chr1-0631	chr1	41300001	41350000
chr1-0633	chr1	41400001	41450000
chr1-0634	chr1	41450001	41500000
chr1-0635	chr1	41500001	41600000
chr1-0636	chr1	41600001	41700000
chr1-0637	chr1	41700001	41800000
chr1-0638	chr1	41800001	41850000
chr1-0639	chr1	41850001	41900000
chr1-0642	chr1	42000001	42050000
chr1-0643	chr1	42050001	42100000
chr1-0644	chr1	42100001	42150000
chr1-0645	chr1	42150001	42200000
chr1-0646	chr1	42200001	42250000
chr1-0647	chr1	42250001	42300000
chr1-0650	chr1	42400001	42500000
chr1-0651	chr1	42500001	42600000
chr1-0652	chr1	42600001	42650000
chr1-0653	chr1	42650001	42700000
chr1-0654	chr1	42700001	42800000
chr1-0655	chr1	42800001	42850000
chr1-0656	chr1	42850001	42950000
chr1-0657	chr1	42950001	43100000
chr1-0658	chr1	43100001	43150000
chr1-0659	chr1	43150001	43200000
chr1-0660	chr1	43200001	43250000
chr1-0662	chr1	43300001	43350000
chr1-0663	chr1	43350001	43400000
chr1-0664	chr1	43400001	43450000
chr1-0665	chr1	43450001	43500000
chr1-0668	chr1	43650001	43700000
chr1-0669	chr1	43700001	43750000
chr1-0670	chr1	43750001	43800000
chr1-0672	chr1	43850001	43900000
chr1-0674	chr1	43950001	44000000
chr1-0675	chr1	44000001	44050000
chr1-0676	chr1	44050001	44100000
chr1-0677	chr1	44100001	44150000
chr1-0678	chr1	44150001	44200000
chr1-0679	chr1	44200001	44300000
chr1-0680	chr1	44300001	44350000
chr1-0681	chr1	44350001	44400000
chr1-0684	chr1	44500001	44550000
chr1-0685	chr1	44550001	44650000
chr1-0686	chr1	44650001	44700000
chr1-0687	chr1	44700001	44750000
chr1-0688	chr1	44750001	44800000
chr1-0689	chr1	44800001	44850000
chr1-0690	chr1	44850001	44900000
chr1-0691	chr1	44900001	45000000
chr1-0693	chr1	45050001	45100000
chr1-0694	chr1	45100001	45150000
chr1-0695	chr1	45150001	45200000
chr1-0696	chr1	45200001	45250000
chr1-0699	chr1	45450001	45500000
chr1-0700	chr1	45500001	45650000
chr1-0701	chr1	45650001	45750000
chr1-0702	chr1	45750001	45800000
chr1-0703	chr1	45800001	45950000
chr1-0704	chr1	45950001	46000000
chr1-0706	chr1	46050001	46100000
chr1-0707	chr1	46100001	46150000
chr1-0708	chr1	46150001	46200000
chr1-0709	chr1	46200001	46250000
chr1-0710	chr1	46250001	46350000
chr1-0712	chr1	46450001	46550000
chr1-0713	chr1	46550001	46600000
chr1-0715	chr1	46650001	46700000
chr1-0716	chr1	46700001	46750000
chr1-0717	chr1	46750001	46800000
chr1-0718	chr1	46800001	46850000
chr1-0720	chr1	46900001	46950000
chr1-0721	chr1	46950001	47000000
chr1-0722	chr1	47000001	47050000
chr1-0723	chr1	47050001	47100000
chr1-0724	chr1	47100001	47150000
chr1-0725	chr1	47150001	47200000
chr1-0726	chr1	47200001	47300000
chr1-0727	chr1	47300001	47450000
chr1-0729	chr1	47500001	47600000
chr1-0730	chr1	47600001	47650000
chr1-0731	chr1	47650001	47700000
chr1-0732	chr1	47700001	47800000
chr1-0733	chr1	47800001	47900000
chr1-0735	chr1	47950001	48000000
chr1-0736	chr1	48000001	48150000
chr1-0737	chr1	48150001	48200000
chr1-0740	chr1	48300001	48450000
chr1-0742	chr1	48500001	48650000
chr1-0743	chr1	48650001	48700000
chr1-0744	chr1	48700001	48900000
chr1-0745	chr1	48900001	48950000
chr1-0746	chr1	48950001	49200000
chr1-0747	chr1	49200001	49250000
chr1-0748	chr1	49250001	49550000
chr1-0749	chr1	49550001	50450000
chr1-0750	chr1	50450001	50550000
chr1-0752	chr1	50600001	50750000
chr1-0755	chr1	50900001	51150000
chr1-0756	chr1	51150001	51400000
chr1-0758	chr1	51450001	51700000
chr1-0759	chr1	51700001	51750000
chr1-0760	chr1	51750001	51800000
chr1-0761	chr1	51800001	51850000
chr1-0762	chr1	51850001	51950000
chr1-0763	chr1	51950001	52000000
chr1-0766	chr1	52150001	52200000
chr1-0767	chr1	52200001	52300000
chr1-0768	chr1	52300001	52350000
chr1-0769	chr1	52350001	52450000
chr1-0770	chr1	52450001	52500000
chr1-0771	chr1	52500001	52550000
chr1-0772	chr1	52550001	52650000
chr1-0774	chr1	52800001	52850000
chr1-0775	chr1	52850001	52900000
chr1-0776	chr1	52900001	53000000
chr1-0778	chr1	53050001	53150000
chr1-0779	chr1	53150001	53200000
chr1-0780	chr1	53200001	53350000
chr1-0783	chr1	53500001	53550000
chr1-0784	chr1	53550001	53600000
chr1-0785	chr1	53600001	53650000
chr1-0786	chr1	53650001	53700000
chr1-0787	chr1	53700001	53750000
chr1-0788	chr1	53750001	53800000
chr1-0789	chr1	53800001	53900000
chr1-0790	chr1	53900001	53950000
chr1-0791	chr1	53950001	54000000
chr1-0792	chr1	54000001	54050000
chr1-0795	chr1	54150001	54200000
chr1-0796	chr1	54200001	54250000
chr1-0799	chr1	54400001	54450000
chr1-0800	chr1	54450001	54500000
chr1-0801	chr1	54500001	54550000
chr1-0804	chr1	54650001	54700000
chr1-0805	chr1	54700001	54750000
chr1-0806	chr1	54750001	54800000
chr1-0807	chr1	54800001	54850000
chr1-0808	chr1	54850001	54900000
chr1-0809	chr1	54900001	54950000
chr1-0810	chr1	54950001	55000000
chr1-0811	chr1	55000001	55050000
chr1-0812	chr1	55050001	55100000
chr1-0813	chr1	55100001	55150000
chr1-0814	chr1	55150001	55200000
chr1-0815	chr1	55200001	55250000
chr1-0816	chr1	55250001	55300000
chr1-0817	chr1	55300001	55350000
chr1-0820	chr1	55450001	55500000
chr1-0822	chr1	55550001	55700000
chr1-0824	chr1	55800001	55950000
chr1-0825	chr1	55950001	56150000
chr1-0827	chr1	56300001	56500000
chr1-0828	chr1	56500001	56650000
chr1-0829	chr1	56650001	56850000
chr1-0832	chr1	56950001	57000000
chr1-0833	chr1	57000001	57050000
chr1-0834	chr1	57050001	57250000
chr1-0835	chr1	57250001	57300000
chr1-0836	chr1	57300001	57400000
chr1-0837	chr1	57400001	57500000
chr1-0838	chr1	57500001	57750000
chr1-0839	chr1	57750001	57850000
chr1-0840	chr1	57850001	57900000
chr1-0841	chr1	57900001	58100000
chr1-0842	chr1	58100001	58300000
chr1-0843	chr1	58300001	58500000
chr1-0844	chr1	58500001	58700000
chr1-0845	chr1	58700001	58750000
chr1-0846	chr1	58750001	59000000
chr1-0847	chr1	59000001	59050000
chr1-0848	chr1	59050001	59200000
chr1-0849	chr1	59200001	59250000
chr1-0850	chr1	59250001	59350000
chr1-0851	chr1	59350001	59400000
chr1-0852	chr1	59400001	59500000
chr1-0853	chr1	59500001	59550000
chr19-0325	chr19	18100001	18150000
chr19-0326	chr19	18150001	18200000
chr19-0327	chr19	18200001	18250000
chr19-0328	chr19	18250001	18300000
chr19-0329	chr19	18300001	18350000
chr19-0330	chr19	18350001	18400000
chr19-0331	chr19	18400001	18450000
chr19-0332	chr19	18450001	18500000
chr19-0333	chr19	18500001	18550000
chr19-0338	chr19	18750001	18800000
chr19-0339	chr19	18800001	18850000
chr19-0340	chr19	18850001	18900000
chr19-0341	chr19	18900001	18950000
chr19-0342	chr19	18950001	19000000
chr19-0344	chr19	19050001	19100000
chr19-0345	chr19	19100001	19150000
chr19-0346	chr19	19150001	19200000
chr19-0347	chr19	19200001	19250000
chr19-0348	chr19	19250001	19300000
chr19-0350	chr19	19350001	19400000
chr19-0353	chr19	19500001	19550000
chr19-0354	chr19	19550001	19600000
chr19-0355	chr19	19600001	19650000
chr19-0356	chr19	19650001	19700000
chr19-0358	chr19	19750001	19800000
chr19-0359	chr19	19800001	19850000
chr19-0360	chr19	19850001	19900000
chr19-0361	chr19	19900001	19950000
chr19-0362	chr19	19950001	20000000
chr19-0363	chr19	20000001	20150000
chr19-0364	chr19	20150001	20200000
chr19-0365	chr19	20200001	20300000
chr19-0366	chr19	20300001	20523415
chr19-0367	chr19	20573416	20750000
chr19-0368	chr19	20750001	21100000
chr19-0369	chr19	21100001	21150000
chr19-0370	chr19	21150001	21300000
chr19-0371	chr19	21300001	21500000
chr19-0372	chr19	21500001	21550000
chr19-0373	chr19	21550001	21650000
chr19-0374	chr19	21650001	21700000
chr19-0375	chr19	21700001	21900000
chr19-0377	chr19	22000001	22050000
chr19-0378	chr19	22050001	22200000
chr19-0379	chr19	22200001	22250000
chr19-0380	chr19	22250001	22500000
chr19-0383	chr19	22800001	22850000
chr19-0384	chr19	22850001	23000000
chr19-0386	chr19	23100001	23250000
chr19-0388	chr19	23300001	23550000
chr19-0389	chr19	23550001	23600000
chr19-0391	chr19	23900001	23950000
chr19-0392	chr19	23950001	24150000
chr19-0393	chr19	24150001	24200000
chr19-0395	chr19	27731783	28250000
chr19-0396	chr19	28250001	28300000
chr19-0397	chr19	28300001	28500000
chr19-0398	chr19	28500001	28900000
chr19-0399	chr19	28900001	29200000
chr19-0400	chr19	29200001	29450000
chr19-0401	chr19	29450001	29500000
chr19-0403	chr19	29700001	29750000
chr19-0404	chr19	29750001	29900000
chr19-0405	chr19	29900001	30000000
chr19-0406	chr19	30000001	30050000
chr19-0407	chr19	30050001	30100000
chr19-0408	chr19	30100001	30150000
chr19-0409	chr19	30150001	30200000
chr19-0410	chr19	30200001	30300000
chr19-0411	chr19	30300001	30350000
chr19-0412	chr19	30350001	30400000
chr19-0413	chr19	30400001	30450000
chr19-0414	chr19	30450001	30550000
chr19-0415	chr19	30550001	30700000
chr19-0416	chr19	30700001	30750000
chr19-0417	chr19	30750001	30900000
chr19-0418	chr19	30900001	30950000
chr19-0419	chr19	30950001	31150000
chr19-0420	chr19	31150001	31200000
chr19-0421	chr19	31200001	31400000
chr19-0423	chr19	31600001	31650000
chr19-0424	chr19	31650001	31800000
chr19-0425	chr19	31800001	31850000
chr19-0426	chr19	31850001	32050000
chr19-0427	chr19	32050001	32100000
chr19-0428	chr19	32100001	32400000
chr19-0429	chr19	32400001	32700000
chr19-0430	chr19	32700001	32800000
chr19-0431	chr19	32800001	32850000
chr19-0432	chr19	32850001	33050000
chr19-0433	chr19	33050001	33150000
chr19-0434	chr19	33150001	33200000
chr19-0435	chr19	33200001	33350000
chr19-0436	chr19	33350001	33450000
chr19-0440	chr19	33650001	33700000
chr19-0441	chr19	33700001	33750000
chr19-0442	chr19	33750001	33800000
chr19-0443	chr19	33800001	33900000
chr19-0444	chr19	33900001	33950000
chr19-0445	chr19	33950001	34000000
chr19-0446	chr19	34000001	34100000
chr19-0447	chr19	34100001	34150000
chr19-0448	chr19	34150001	34250000
chr19-0449	chr19	34250001	34300000
chr19-0450	chr19	34300001	34350000
chr19-0451	chr19	34350001	34400000
chr19-0452	chr19	34400001	34650000
chr19-0453	chr19	34650001	34700000
chr19-0454	chr19	34700001	34750000
chr19-0457	chr19	34900001	34950000
chr19-0458	chr19	34950001	35000000
chr19-0459	chr19	35000001	35100000
chr19-0460	chr19	35100001	35200000
chr19-0461	chr19	35200001	35250000
chr19-0462	chr19	35250001	35300000
chr19-0463	chr19	35300001	35350000
chr19-0467	chr19	35550001	35600000
chr19-0468	chr19	35600001	35650000
chr19-0469	chr19	35650001	35750000
chr19-0470	chr19	35750001	35800000
chr19-0471	chr19	35800001	35850000
chr19-0472	chr19	35850001	35900000
chr19-0474	chr19	35950001	36000000
chr19-0475	chr19	36000001	36050000
chr19-0476	chr19	36050001	36100000
chr19-0478	chr19	36150001	36200000
chr19-0479	chr19	36200001	36250000
chr19-0481	chr19	36300001	36350000
chr19-0482	chr19	36350001	36400000
chr19-0483	chr19	36400001	36450000
chr19-0484	chr19	36450001	36500000
chr19-0485	chr19	36500001	36600000
chr19-0486	chr19	36600001	36650000
chr19-0488	chr19	36750001	36850000
chr19-0489	chr19	36850001	36900000
chr19-0490	chr19	36900001	36950000
chr19-0491	chr19	36950001	37000000
chr19-0492	chr19	37000001	37050000
chr19-0493	chr19	37050001	37100000
chr19-0494	chr19	37100001	37200000
chr19-0495	chr19	37200001	37300000
chr19-0496	chr19	37300001	37350000
chr19-0498	chr19	37550001	37650000
chr19-0499	chr19	37650001	37700000
chr19-0500	chr19	37700001	37750000
chr19-0501	chr19	37750001	37850000
chr19-0502	chr19	37850001	37950000
chr19-0503	chr19	37950001	38000000
chr19-0504	chr19	38000001	38050000
chr19-0505	chr19	38050001	38100000
chr19-0506	chr19	38100001	38150000
chr19-0507	chr19	38150001	38200000
chr19-0509	chr19	38250001	38300000
chr19-0510	chr19	38300001	38350000
chr19-0512	chr19	38400001	38450000
chr19-0514	chr19	38500001	38550000
chr19-0515	chr19	38550001	38600000
chr19-0517	chr19	38650001	38700000
chr19-0518	chr19	38700001	38750000
chr19-0520	chr19	38800001	38850000
chr19-0522	chr19	38900001	38950000
chr19-0523	chr19	38950001	39000000
chr19-0524	chr19	39000001	39050000
chr19-0525	chr19	39050001	39100000
chr19-0526	chr19	39100001	39150000
chr19-0527	chr19	39150001	39200000
chr19-0529	chr19	39250001	39300000
chr19-0531	chr19	39350001	39400000
chr19-0532	chr19	39400001	39450000
chr19-0533	chr19	39450001	39500000
chr19-0534	chr19	39500001	39550000
chr19-0535	chr19	39550001	39600000
chr19-0536	chr19	39600001	39650000
chr19-0537	chr19	39650001	39700000
chr19-0539	chr19	39750001	39800000
chr19-0540	chr19	39800001	39850000
chr19-0541	chr19	39850001	39900000
chr19-0542	chr19	39900001	39950000
chr19-0543	chr19	39950001	40000000
chr19-0544	chr19	40000001	40050000
chr19-0545	chr19	40050001	40150000
chr19-0546	chr19	40150001	40200000
chr19-0547	chr19	40200001	40300000
chr19-0548	chr19	40300001	40350000
chr19-0550	chr19	40400001	40450000
chr19-0551	chr19	40450001	40500000
chr19-0552	chr19	40500001	40550000
chr19-0553	chr19	40550001	40600000
chr19-0554	chr19	40600001	40700000
chr19-0555	chr19	40700001	40750000
chr19-0556	chr19	40750001	40800000
chr19-0557	chr19	40800001	40850000
chr19-0558	chr19	40850001	40900000
chr19-0561	chr19	41000001	41050000
chr19-0562	chr19	41050001	41100000
chr19-0563	chr19	41100001	41150000
chr19-0564	chr19	41150001	41200000
chr19-0565	chr19	41200001	41250000
chr19-0566	chr19	41250001	41300000
chr19-0567	chr19	41300001	41350000
chr19-0568	chr19	41350001	41450000
chr19-0569	chr19	41450001	41500000
chr19-0570	chr19	41500001	41600000
chr19-0571	chr19	41600001	41650000
chr19-0572	chr19	41650001	41700000
chr19-0573	chr19	41700001	41750000
chr19-0574	chr19	41750001	41800000
chr19-0576	chr19	41850001	41900000
chr19-0577	chr19	41900001	41950000
chr19-0578	chr19	41950001	42050000
chr19-0579	chr19	42050001	42100000
chr19-0580	chr19	42100001	42200000
chr19-0581	chr19	42200001	42250000
chr19-0582	chr19	42250001	42300000
chr19-0583	chr19	42300001	42350000
chr19-0584	chr19	42350001	42400000
chr19-0585	chr19	42400001	42450000
chr19-0586	chr19	42450001	42500000
chr19-0587	chr19	42500001	42550000
chr19-0590	chr19	42650001	42700000
chr19-0591	chr19	42700001	42750000
chr19-0592	chr19	42750001	42800000
chr19-0593	chr19	42800001	42850000
chr19-0594	chr19	42850001	42900000
chr19-0595	chr19	42900001	42950000
chr19-0596	chr19	42950001	43050000
chr19-0597	chr19	43050001	43250000
chr19-0598	chr19	43250001	43350000
chr19-0599	chr19	43350001	43400000
chr19-0601	chr19	43650001	43700000
chr19-0602	chr19	43700001	43750000
chr19-0603	chr19	43750001	43850000
chr19-0606	chr19	43950001	44000000
chr19-0607	chr19	44000001	44050000
chr19-0609	chr19	44100001	44150000
chr19-0610	chr19	44150001	44200000
chr19-0611	chr19	44200001	44250000
chr19-0612	chr19	44250001	44300000
chr19-0615	chr19	44450001	44500000
chr19-0616	chr19	44500001	44550000
chr19-0617	chr19	44550001	44600000
chr19-0620	chr19	44700001	44750000
chr19-0623	chr19	44850001	44900000
chr19-0624	chr19	44900001	44950000
chr19-0625	chr19	44950001	45000000
chr19-0627	chr19	45050001	45100000
chr19-0629	chr19	45150001	45200000
chr19-0631	chr19	45250001	45300000
chr19-0632	chr19	45300001	45350000
chr19-0633	chr19	45350001	45400000
chr19-0636	chr19	45500001	45550000
chr19-0637	chr19	45550001	45600000
chr19-0640	chr19	45700001	45750000
chr19-0641	chr19	45750001	45800000
chr19-0643	chr19	45850001	45900000
chr19-0644	chr19	45900001	45950000
chr19-0645	chr19	45950001	46000000
chr19-0646	chr19	46000001	46050000
chr19-0647	chr19	46050001	46100000
chr19-0648	chr19	46100001	46150000
chr19-0649	chr19	46150001	46200000
chr19-0650	chr19	46200001	46250000
chr19-0651	chr19	46250001	46300000
chr19-0653	chr19	46350001	46400000
chr19-0654	chr19	46400001	46450000
chr19-0655	chr19	46450001	46500000
chr19-0656	chr19	46500001	46550000
chr19-0660	chr19	46700001	46800000
chr19-0661	chr19	46800001	46850000
chr19-0662	chr19	46850001	46900000
chr19-0663	chr19	46900001	46950000
chr19-0665	chr19	47000001	47100000
chr19-0666	chr19	47100001	47150000
chr19-0667	chr19	47150001	47200000
chr19-0668	chr19	47200001	47250000
chr19-0669	chr19	47250001	47300000
chr19-0670	chr19	47300001	47350000
chr19-0671	chr19	47350001	47400000
chr19-0673	chr19	47450001	47500000
chr19-0674	chr19	47500001	47550000
chr19-0675	chr19	47550001	47600000
chr19-0676	chr19	47600001	47650000
chr19-0677	chr19	47650001	47750000
chr19-0678	chr19	47750001	47800000
chr19-0680	chr19	47850001	47900000
chr19-0681	chr19	47900001	47950000
chr19-0682	chr19	47950001	48000000
chr19-0683	chr19	48000001	48050000
chr19-0684	chr19	48050001	48100000
chr19-0685	chr19	48100001	48150000
chr19-0686	chr19	48150001	48200000
chr19-0687	chr19	48200001	48250000
chr19-0688	chr19	48250001	48300000
chr19-0689	chr19	48300001	48350000
chr19-0690	chr19	48350001	48400000
chr19-0691	chr19	48400001	48500000
chr19-0692	chr19	48500001	48550000
chr19-0694	chr19	48600001	48650000
chr19-0695	chr19	48650001	48700000
chr19-0696	chr19	48700001	48750000
chr19-0697	chr19	48750001	48800000
chr19-0698	chr19	48800001	48850000
